# Supplementary material for: Arachidonic acid inhibition of the NLRP3 inflammasome is a mechanism to explain the anti-inflammatory effects of fasting
Source: Cell Rep. Author manuscript; Available in PMC 2024 Mar 15. (PMC10940735; doi:10.1016/j.celrep.2024.113700)
Supplement: 2 [file NIHMS1970867-supplement-2.zip]

Archive with 2 entries (2 files):
- Supplementary table 1 - Lipidomics.xlsx
- __MACOSX/._Supplementary table 1 - Lipidomics.xlsx
