# Supplementary material for: Arachidonic acid inhibition of the NLRP3 inflammasome is a mechanism to explain the anti-inflammatory effects of fasting
Source: Cell Rep. Author manuscript; Available in PMC 2024 Mar 15. (PMC10940735; doi:10.1016/j.celrep.2024.113700)
Supplement: 2 [file NIHMS1970867-supplement-2.zip › Supplementary table 1 - Lipidomics.xlsx]

## Sheet: Supplementary table 1 - Lipidom
met_ID	mz	rt	DT	CCS	Internal DB	Annotation Lipid Maps	WT1 - Untreated	WT2 - Untreated	WT3 - Untreated	WT1 - Nigericin	WT2 - Nigericin	WT3 - Nigericin	NLRP3 1 - Untreated	NLRP3 2 - Untreated	NLRP3 3 - Untreated	NLRP3 1 - Nigericin	NLRP3 2 - Nigericin	NLRP3 3 - Nigericin
met_12	281.247	16.536	21.746	172.9	Oleic Acid, [M-H]1-	10Z-Hexadecenyl acetate, [M-H]1-; 11-Cycloheptylundecanoic acid, [M-H]1-; 11E-Hexadecenyl acetate, [M-H]1-; 12Z-Hexadecenyl acetate, [M-H]1-; 15E-octadecenoic acid, [M-H]1-; 16E-octadecenoic acid, [M-H]1-; 17-octadecenoic acid, [M-H]1-; 17:1(12)(7Me), [M-H]1-; 17:1(4)(15Me), [M-H]1-; 17:1(4)(16Me), [M-H]1-; 17:1(6)(9Me), [M-H]1-; 18-Octadecanolide, [M-H]1-; 18:1(13E), [M-H]1-; 18:1(14E), [M-H]1-;…	19100000	6658131	6328219	5911029	10000000	6464543	5774542	6343181	6519092	4925327	4997066	6687029
met_24	303.23	15.517	22.603	179.17	Arachidonic Acid, [M-H]1-	10,13-Eicosadiynoic acid, [M-H]1-; 16:3(2E,10E,12E)(3Me,5Me[R],7My,15Me), [M-H]1-; 16:3(2E,9E,11E)(3Me,5Me[S],7My,15Me), [M-H]1-; 17:4(2E,4E,9E,11E)(7Me[R],10Me,13Me[S]), [M-H]1-; 17:4(2E,4E,9E,11E)(8Me[R],10Me,15Me[R]), [M-H]1-; 18-methyl-5Z,8Z,11Z,14Z-nonadecatetraenoic acid, [M-H]1-; 20:4(5Z,13Z,16Z,19Z), [M-H]1-; 2E,8Z,11Z,14Z-Eicosatetraenoic acid, [M-H]1-; 4,7,10,13-Eicosatetraenoic acid, […	1141004	1486554	1005422	6087078	7326562	2559355	689999	585607	573509	1695142	2324819	974214
met_41	279.231	15.672	21.615	171.9	Linoleic Acid, [M-H]1-	(E)-3,7-Dimethyl-2,6-octadienyl octanoate, [M-H]1-; (R)-laballenic acid, [M-H]1-; 10-octadecynoic acid, [M-H]1-; 10E,12E-Hexadecadienyl acetate, [M-H]1-; 10E,14E-octadecadienoic acid, [M-H]1-; 10Z,12Z-octadecadienoic acid, [M-H]1-; 10Z,13Z-octadecadienoic acid, [M-H]1-; 11-Hexadecynyl acetate, [M-H]1-; 11-octadecynoic acid, [M-H]1-; 11E,13E-Hexadecadienyl acetate, [M-H]1-; 11Z,14E-Hexadecadienyl …	8072251	1086502	1056803	2301258	2741795	1543668	1042815	943462	940011	1772517	2286568	1485826
met_42	253.216	15.267	20.627	164.74	Palmitoleic Acid, [M-H]1-	(Z)-7-Dodecenyl butyrate, [M-H]1-; 10E-Tetradecenyl acetate, [M-H]1-; 11E-Tetradecenyl acetate, [M-H]1-; 12E-Tetradecenyl acetate, [M-H]1-; 13-hexadecenoic acid, [M-H]1-; 14-methyl-4-pentadecenoic acid, [M-H]1-; 15:1(4)(13Me), [M-H]1-; 15R-Hexadecanolide, [M-H]1-; 16-Hexadecanolide, [M-H]1-; 16:1(4), [M-H]1-; 16:1(5Z), [M-H]1-; 2,4-dimethyl-2E-tetradecenoic acid, [M-H]1-; 2-hexyl-2-decenoic acid,…	21100000	544690	500222	1899423	3091256	964166	376310	447543	460393	1645907	2329888	1461667
met_48	363.25	16.533	24.459	192.65	Oleic Acid, [M-H+CH3COONa]1-	10Z-Hexadecenyl acetate, [M-H+CH3COONa]1-; 11-Cycloheptylundecanoic acid, [M-H+CH3COONa]1-; 11E-Hexadecenyl acetate, [M-H+CH3COONa]1-; 12Z-Hexadecenyl acetate, [M-H+CH3COONa]1-; 15E-octadecenoic acid, [M-H+CH3COONa]1-; 16E-octadecenoic acid, [M-H+CH3COONa]1-; 17-octadecenoic acid, [M-H+CH3COONa]1-; 17:1(12)(7Me), [M-H+CH3COONa]1-; 17:1(4)(15Me), [M-H+CH3COONa]1-; 17:1(4)(16Me), [M-H+CH3COONa]1-; …	3180193	1093954	1511844	1429174	1999659	1147043	1269116	1207300	1597058	1290251	1141318	1566762
met_90	319.226	12.063	22.828	180.59	11HETE, [M-H]1-	(+/-)11,12-EpETrE, [M-H]1-; 10-HETE, [M-H]1-; 12-hydroxy-5Z,8Z,10Z,14Z-Eicosatetraenoic acid, [M-H]1-; 13-HETE, [M-H]1-; 14-hydroxy-5E,8Z,11Z,15Z-eicosatetraenoic acid, [M-H]1-; 14R,15S-EpETrE, [M-H]1-; 16R-HETE, [M-H]1-; 17-HETE, [M-H]1-; 18-HETE, [M-H]1-; 19S-HETE, [M-H]1-; 20-HETE, [M-H]1-; 20-hydroxy-eicosatetraenoic acid, [M-H]1-; 3R-HETE, [M-H]1-; 6-hydroxy-4E,8Z,11Z,14Z-eicosatetraenoic ac…	60697.9	145992	105360	2324872	2276299	1362725	89947.7	82401.5	74246.8	356282	400531	261642
met_94	305.247	16.089	22.557	178.76	DihomogammaLinolenic Acid, [M-H]1-	(5Z,9E,14Z)-icosa-5,9,14-trienoic acid, [M-H]1-; (E,E)-3,7,11-Trimethyl-2,6,10-dodecatrienyl 3-methylbutanoate, [M-H]1-; (E,E)-3,7,11-Trimethyl-2,6,10-dodecatrienyl pentanoate, [M-H]1-; 18-methyl-8Z,11Z,14Z-nonadecatrienoic acid, [M-H]1-; 20:3(5Z,13Z,16Z), [M-H]1-; 2E,4E,8Z-eicosatrienoic acid, [M-H]1-; 3Z,6Z,9Z-Octadecatrienyl acetate, [M-H]1-; 7,10,13-Eicosatrienoic acid, [M-H]1-; 7,11,14-Eicos…	210111	90822.3	95109.1	322481	358640	179829	64581.3	63398.4	60938.6	203189	251987	88079.3
met_101	353.232	4.3	23.803	187.64	PGF2alpha, [M-H]1-	(+/-) 5-iPF2alpha-VI, [M-H]1-; (5Z,9E,12S,14Z)-8,11,12-trihydroxyicosa-5,9,14-trienoic acid, [M-H]1-; 11,12,15-TriHETRE, [M-H]1-; 11,12,15S-trihydroxy-5Z,8Z,13E-eicosatrienoic acid, [M-H]1-; 11,14,15-trihydroxy-5Z,8Z,12E-eicosatrienoic acid, [M-H]1-; 13,14-Dihydro- lipoxin A4, [M-H]1-; 13,14-dihydro-15-keto-PGE1, [M-H]1-; 13,14-dihydro-15-keto-PGF2alpha, [M-H]1-; 15-F2t-IsoP, [M-H]1-; 15-keto-PGF…	65892.9	56012.2	81567	686612	562509	464016	85884	74295.7	69260.1	87681	123510	71560.6
met_110	333.206	4.95	23.313	184.15	LT-like, [M-H]1-; PG-like, [M-H]1-	11,18-di-HEPE, [M-H]1-; 12,18-di-HEPE, [M-H]1-; 12S-HpEPE, [M-H]1-; 13,14-dihydro-15-keto-PGA2, [M-H]1-; 14,15-dehydro-LTB4, [M-H]1-; 15-deoxy-delta-12,14-PGD2, [M-H]1-; 15-epi-15-A2t-IsoP, [M-H]1-; 15S-HpEPE, [M-H]1-; 18R-HpEPE, [M-H]1-; 18S-Resolvin E3, [M-H]1-; 5,6-Ep-15S-HETE, [M-H]1-; 5-Oxo-6-trans-leukotriene B4, [M-H]1-; 5S-HpEPE, [M-H]1-; 5Z,8Z,11Z,14Z-Eicosatetraenedioic acid, [M-H]1-; 8…	511876	394976	360333	3196698	2553549	2451750	334873	351945	329140	768644	1044322	777184
met_124	319.226	11.789	23.106	182.8	15HETE, [M-H]1-	(+/-)11,12-EpETrE, [M-H]1-; 10-HETE, [M-H]1-; 12-hydroxy-5Z,8Z,10Z,14Z-Eicosatetraenoic acid, [M-H]1-; 13-HETE, [M-H]1-; 14-hydroxy-5E,8Z,11Z,15Z-eicosatetraenoic acid, [M-H]1-; 14R,15S-EpETrE, [M-H]1-; 16R-HETE, [M-H]1-; 17-HETE, [M-H]1-; 18-HETE, [M-H]1-; 19S-HETE, [M-H]1-; 20-HETE, [M-H]1-; 20-hydroxy-eicosatetraenoic acid, [M-H]1-; 3R-HETE, [M-H]1-; 6-hydroxy-4E,8Z,11Z,14Z-eicosatetraenoic ac…	85768.1	56158.8	39641.3	1240260	1241237	722017	30577.8	31588.3	51928.5	125809	154368	43905.6
met_134	277.216	14.859	21.482	170.89	alphalinolenic acid, [M-H]1-	(E,E)-3,7,11-Trimethyl-2,6,10-dodecatrienyl propionate, [M-H]1-; (R)-lamenallenic acid, [M-H]1-; 10,12,15-octadecatrienoic acid, [M-H]1-; 10E,12E,14E-Hexadecatrienyl acetate, [M-H]1-; 11E-octadecen-9-ynoic acid, [M-H]1-; 11Z,13E,15-Hexadecatrienyl acetate, [M-H]1-; 13Z-Hexadecen-11-ynyl acetate, [M-H]1-; 16-methyl-6Z,9Z,12Z-heptadecatrienoic acid, [M-H]1-; 17-octadecen-9-ynoic acid, [M-H]1-; 2E,9…	1.55896e+06	198750	192687	577947	951451	485617	39191.1	151905	149058	533247	598200	368198
met_137	385.234	15.518	24.719	194.32	Arachidonic Acid, [M-H+CH3COONa]1-	10,13-Eicosadiynoic acid, [M-H+CH3COONa]1-; 16:3(2E,10E,12E)(3Me,5Me[R],7My,15Me), [M-H+CH3COONa]1-; 16:3(2E,9E,11E)(3Me,5Me[S],7My,15Me), [M-H+CH3COONa]1-; 17:4(2E,4E,9E,11E)(7Me[R],10Me,13Me[S]), [M-H+CH3COONa]1-; 17:4(2E,4E,9E,11E)(8Me[R],10Me,15Me[R]), [M-H+CH3COONa]1-; 18-methyl-5Z,8Z,11Z,14Z-nonadecatetraenoic acid, [M-H+CH3COONa]1-; 20:4(5Z,13Z,16Z,19Z), [M-H+CH3COONa]1-; 2E,8Z,11Z,14Z-Eic…	176747	324284	206436	1477317	1537672	494484	109346	98111.9	140092	367659	389370	239735
met_156	335.219	15.281	23.406	184.84	Palmitoleic Acid, [M-H+CH3COONa]1-	(Z)-7-Dodecenyl butyrate, [M-H+CH3COONa]1-; 10E-Tetradecenyl acetate, [M-H+CH3COONa]1-; 11E-Tetradecenyl acetate, [M-H+CH3COONa]1-; 12E-Tetradecenyl acetate, [M-H+CH3COONa]1-; 13-hexadecenoic acid, [M-H+CH3COONa]1-; 14-methyl-4-pentadecenoic acid, [M-H+CH3COONa]1-; 15:1(4)(13Me), [M-H+CH3COONa]1-; 15R-Hexadecanolide, [M-H+CH3COONa]1-; 16-Hexadecanolide, [M-H+CH3COONa]1-; 16:1(4), [M-H+CH3COONa]1-…	4715402	109116	498580	408422	971583	280411	148711	83958.5	101424	379279	438602	327432
met_168	351.216	4.541	23.488	185.17	PGE2, [M-H]1-	10,11-dihydro-Resolvin E1, [M-H]1-; 12-epi-12-iso-LGD2, [M-H]1-; 12-epi-12-iso-LGE2, [M-H]1-; 13,14-Dihydro-15-oxo-lipoxin A4, [M-H]1-; 13,14-dihydro-15-keto-LXA4, [M-H]1-; 13,14-dihydro-15-keto-PGD2, [M-H]1-; 13,14-dihydro-15-keto-PGE2, [M-H]1-; 15-keto-PGE1, [M-H]1-; 15-keto-PGF2alpha, [M-H]1-; 20-hydroxy LTB4, [M-H]1-; 5,14,15-trihydroxy-6,8,10,12-Eicosatetraenoic acid, [M-H]1-; 5-epi-5-iso-LG…	102329	63586.7	69530.9	794378	631859	596753	67456.6	56531.2	46996.7	109950	131955	72175.3
met_186	333.206	4.542	23.224	183.44	LT-like, [M-H]1-; PG-like, [M-H]1-	11,18-di-HEPE, [M-H]1-; 12,18-di-HEPE, [M-H]1-; 12S-HpEPE, [M-H]1-; 13,14-dihydro-15-keto-PGA2, [M-H]1-; 14,15-dehydro-LTB4, [M-H]1-; 15-deoxy-delta-12,14-PGD2, [M-H]1-; 15-epi-15-A2t-IsoP, [M-H]1-; 15S-HpEPE, [M-H]1-; 18R-HpEPE, [M-H]1-; 18S-Resolvin E3, [M-H]1-; 5,6-Ep-15S-HETE, [M-H]1-; 5-Oxo-6-trans-leukotriene B4, [M-H]1-; 5S-HpEPE, [M-H]1-; 5Z,8Z,11Z,14Z-Eicosatetraenedioic acid, [M-H]1-; 8…	81769.9	11278.8	31808.9	664634	544288	497164	24084.2	18132.6	44593.6	91514.2	110371	64454.1
met_194	283.263	17.229	21.859	173.74	Stearic Acid, [M-H]1-	(+)-Isostearic acid, [M-H]1-; 10-methyl-heptadecanoic acid, [M-H]1-; 11,15-dimethyl-hexadecanoic acid, [M-H]1-; 14-Methylheptadecanoic acid, [M-H]1-; 15-methyl-heptadecanoic acid, [M-H]1-; 2,14-dimethyl-hexadecanoic acid, [M-H]1-; 2,6-Dimethyl-5-heptenyl nonanoate, [M-H]1-; 2,6-dimethyl-hexadecanoic acid, [M-H]1-; 4,14-dimethyl-hexadecanoic acid, [M-H]1-; 4,8-dimethyl-hexadecanoic acid, [M-H]1-; …	983559	266742	279727	369382	407485	1179671	130514	296448	288597	1171773	1065444	340815
met_200	361.234	15.675	24.184	190.51	Linoleic Acid, [M-H+CH3COONa]1-	(E)-3,7-Dimethyl-2,6-octadienyl octanoate, [M-H+CH3COONa]1-; (R)-laballenic acid, [M-H+CH3COONa]1-; 10-octadecynoic acid, [M-H+CH3COONa]1-; 10E,12E-Hexadecadienyl acetate, [M-H+CH3COONa]1-; 10E,14E-octadecadienoic acid, [M-H+CH3COONa]1-; 10Z,12Z-octadecadienoic acid, [M-H+CH3COONa]1-; 10Z,13Z-octadecadienoic acid, [M-H+CH3COONa]1-; 11-Hexadecynyl acetate, [M-H+CH3COONa]1-; 11-octadecynoic acid, […	1107838	255929	189708	497635	618481	326858	183199	251408	184486	381001	427870	318572
met_240	703.439	4.944	34.195	265.21	PGD2, [2M-H]1-	10,11-dihydro-Resolvin E1, [2M-H]1-; 12-epi-12-iso-LGD2, [2M-H]1-; 12-epi-12-iso-LGE2, [2M-H]1-; 13,14-Dihydro-15-oxo-lipoxin A4, [2M-H]1-; 13,14-dihydro-15-keto-LXA4, [2M-H]1-; 13,14-dihydro-15-keto-PGD2, [2M-H]1-; 13,14-dihydro-15-keto-PGE2, [2M-H]1-; 15-keto-PGE1, [2M-H]1-; 15-keto-PGF2alpha, [2M-H]1-; 20-hydroxy LTB4, [2M-H]1-; 5,14,15-trihydroxy-6,8,10,12-Eicosatetraenoic acid, [2M-H]1-; 5-e…	20789.9	85581.8	23097.5	2533401	1959567	1535514	73142.1	96777.4	18071.2	106201	251765	125108
met_241	351.216	4.947	23.357	184.13	PGD2, [M-H]1-	10,11-dihydro-Resolvin E1, [M-H]1-; 12-epi-12-iso-LGD2, [M-H]1-; 12-epi-12-iso-LGE2, [M-H]1-; 13,14-Dihydro-15-oxo-lipoxin A4, [M-H]1-; 13,14-dihydro-15-keto-LXA4, [M-H]1-; 13,14-dihydro-15-keto-PGD2, [M-H]1-; 13,14-dihydro-15-keto-PGE2, [M-H]1-; 15-keto-PGE1, [M-H]1-; 15-keto-PGF2alpha, [M-H]1-; 20-hydroxy LTB4, [M-H]1-; 5,14,15-trihydroxy-6,8,10,12-Eicosatetraenoic acid, [M-H]1-; 5-epi-5-iso-LG…	229005	186879	165988	1141739	984083	992069	163437	148388	138294	343051	424932	358398
met_256	433.219	4.946	25.385	198.84	PGD2, [M-H+CH3COONa]1-	10,11-dihydro-Resolvin E1, [M-H+CH3COONa]1-; 12-epi-12-iso-LGD2, [M-H+CH3COONa]1-; 12-epi-12-iso-LGE2, [M-H+CH3COONa]1-; 13,14-Dihydro-15-oxo-lipoxin A4, [M-H+CH3COONa]1-; 13,14-dihydro-15-keto-LXA4, [M-H+CH3COONa]1-; 13,14-dihydro-15-keto-PGD2, [M-H+CH3COONa]1-; 13,14-dihydro-15-keto-PGE2, [M-H+CH3COONa]1-; 15-keto-PGE1, [M-H+CH3COONa]1-; 15-keto-PGF2alpha, [M-H+CH3COONa]1-; 20-hydroxy LTB4, [M-…	247621	156338	146527	1047535	962373	866684	139346	148244	114222	349596	361634	298280
met_262	253.216	15.394	31.414	251.69	Palmitoleic Acid, [M-H]1-	(Z)-7-Dodecenyl butyrate, [M-H]1-; 10E-Tetradecenyl acetate, [M-H]1-; 11E-Tetradecenyl acetate, [M-H]1-; 12E-Tetradecenyl acetate, [M-H]1-; 13-hexadecenoic acid, [M-H]1-; 14-methyl-4-pentadecenoic acid, [M-H]1-; 15:1(4)(13Me), [M-H]1-; 15R-Hexadecanolide, [M-H]1-; 16-Hexadecanolide, [M-H]1-; 16:1(4), [M-H]1-; 16:1(5Z), [M-H]1-; 2,4-dimethyl-2E-tetradecenoic acid, [M-H]1-; 2-hexyl-2-decenoic acid,…	1198374	201715	165165	248385	231098	247792	141580	153275	174918	340385	378441	235196
met_282	351.216	4.943	33.895	267.87	PGD2, [M-H]1-	10,11-dihydro-Resolvin E1, [M-H]1-; 12-epi-12-iso-LGD2, [M-H]1-; 12-epi-12-iso-LGE2, [M-H]1-; 13,14-Dihydro-15-oxo-lipoxin A4, [M-H]1-; 13,14-dihydro-15-keto-LXA4, [M-H]1-; 13,14-dihydro-15-keto-PGD2, [M-H]1-; 13,14-dihydro-15-keto-PGE2, [M-H]1-; 15-keto-PGE1, [M-H]1-; 15-keto-PGF2alpha, [M-H]1-; 20-hydroxy LTB4, [M-H]1-; 5,14,15-trihydroxy-6,8,10,12-Eicosatetraenoic acid, [M-H]1-; 5-epi-5-iso-LG…	11672.1	27686	26274	2124560	1590086	1267660	19908.2	9073.65	13427.6	90166.8	241538	129487
met_307	305.247	16.304	22.575	178.9	FA-like, [M-H]1-	(5Z,9E,14Z)-icosa-5,9,14-trienoic acid, [M-H]1-; (E,E)-3,7,11-Trimethyl-2,6,10-dodecatrienyl 3-methylbutanoate, [M-H]1-; (E,E)-3,7,11-Trimethyl-2,6,10-dodecatrienyl pentanoate, [M-H]1-; 18-methyl-8Z,11Z,14Z-nonadecatrienoic acid, [M-H]1-; 20:3(5Z,13Z,16Z), [M-H]1-; 2E,4E,8Z-eicosatrienoic acid, [M-H]1-; 3Z,6Z,9Z-Octadecatrienyl acetate, [M-H]1-; 7,10,13-Eicosatrienoic acid, [M-H]1-; 7,11,14-Eicos…	83759.9	86497.6	109081	355259	135520	152420	74847.9	90192.3	94897.9	153506	164289	75775.4
met_309	281.247	16.609	33.052	263.56	Oleic Acid, [M-H]1-	10Z-Hexadecenyl acetate, [M-H]1-; 11-Cycloheptylundecanoic acid, [M-H]1-; 11E-Hexadecenyl acetate, [M-H]1-; 12Z-Hexadecenyl acetate, [M-H]1-; 15E-octadecenoic acid, [M-H]1-; 16E-octadecenoic acid, [M-H]1-; 17-octadecenoic acid, [M-H]1-; 17:1(12)(7Me), [M-H]1-; 17:1(4)(15Me), [M-H]1-; 17:1(4)(16Me), [M-H]1-; 17:1(6)(9Me), [M-H]1-; 18-Octadecanolide, [M-H]1-; 18:1(13E), [M-H]1-; 18:1(14E), [M-H]1-;…	1435876	81424.2	105031	134060	253887	135730	97381.3	52590.3	129664	130804	126791	93237.2
met_312	321.242	12.421	23.009	181.99	15HETrE, [M-H]1-	10,13-epoxy-11,12-dimethyl-10,12-octadecadienoic acid, [M-H]1-; 12R-HETrE, [M-H]1-; 5S-HETrE, [M-H]1-; 8S-HETrE, [M-H]1-	85768.1	28330.8	47404.7	1370348	1102098	676881	50208.2	5279.92	51928.5	93509.5	104663	77335.2
met_357	295.226	11.524	22.223	176.35	13HODE-like, [M-H]1-; EpOME-like, [M-H]1-	(1R,2R)-3-oxo-2-pentyl-cyclopentaneoctanoic acid, [M-H]1-; 10-keto-12Z-octadecenoic acid, [M-H]1-; 10R-HODE, [M-H]1-; 12-OxoOME(10E), [M-H]1-; 12-OxoOME(9E), [M-H]1-; 12-hydroxy-10-octadecynoic acid, [M-H]1-; 12-hydroxy-9-octadecynoic acid, [M-H]1-; 13-keto-9Z-octadecenoic acid, [M-H]1-; 2R-hydroxy-linoleic acid, [M-H]1-; 6-HODE, [M-H]1-; 7-Methoxy-9-methyl-4E,8E-hexadecadienoic acid, [M-H]1-; 8S…	66012.3	46560.7	48607.9	574856	719997	614023	21076.5	51730.2	62369.6	189247	339608	212797
met_359	337.234	17.001	23.752	187.55	FA-like, [M-H+CH3COONa]1-	13,13-dimethyl-tetradecanoic acid, [M-H+CH3COONa]1-; 13-methyl-pentadecanoic acid, [M-H+CH3COONa]1-; 14:0(10Me,13Me), [M-H+CH3COONa]1-; 2,4-dimethyl-tetradecanoic acid, [M-H+CH3COONa]1-; 2,6-dimethyl-tetradecanoic acid, [M-H+CH3COONa]1-; 2,8-dimethyl-tetradecanoic acid, [M-H+CH3COONa]1-; 2-ethyl-2-butyl-decanoic acid, [M-H+CH3COONa]1-; 2-heptyl-nonanoic acid, [M-H+CH3COONa]1-; 2-hexyl-decanoic ac…	1.24012e+06	265518	602441	555943	442021	281943	253941	288515	226652	257812	131123	506014
met_434	401.229	12.065	25.05	196.67	11HETE, [M-H+CH3COONa]1-	(+/-)11,12-EpETrE, [M-H+CH3COONa]1-; 10-HETE, [M-H+CH3COONa]1-; 12-hydroxy-5Z,8Z,10Z,14Z-Eicosatetraenoic acid, [M-H+CH3COONa]1-; 13-HETE, [M-H+CH3COONa]1-; 14-hydroxy-5E,8Z,11Z,15Z-eicosatetraenoic acid, [M-H+CH3COONa]1-; 14R,15S-EpETrE, [M-H+CH3COONa]1-; 16R-HETE, [M-H+CH3COONa]1-; 17-HETE, [M-H+CH3COONa]1-; 18-HETE, [M-H+CH3COONa]1-; 19S-HETE, [M-H+CH3COONa]1-; 20-HETE, [M-H+CH3COONa]1-; 20-hy…	51393.1	22478.6	31942.4	395349	342320	197958	24745.1	14399.1	12395	51877.1	51794.8	40454.2
met_466	369.226	3.397	23.956	188.55	PG-like, [M-H]1-	10,11-dihydro-20-dihydroxy-LTB4, [M-H]1-; 19R-hydroxy-PGE1, [M-H]1-; 19R-hydroxy-PGF2alpha, [M-H]1-; 20-hydroxy-PGF2alpha, [M-H]1-; TXB2, [M-H]1-	7325.66	31870	6113.51	938188	603502	762432	45405.5	37176.4	28034.3	28304.3	81261.8	44205.9
met_468	433.218	4.543	25.346	198.53	PGE2, [M-H+CH3COONa]1-	10,11-dihydro-Resolvin E1, [M-H+CH3COONa]1-; 12-epi-12-iso-LGD2, [M-H+CH3COONa]1-; 12-epi-12-iso-LGE2, [M-H+CH3COONa]1-; 13,14-Dihydro-15-oxo-lipoxin A4, [M-H+CH3COONa]1-; 13,14-dihydro-15-keto-LXA4, [M-H+CH3COONa]1-; 13,14-dihydro-15-keto-PGD2, [M-H+CH3COONa]1-; 13,14-dihydro-15-keto-PGE2, [M-H+CH3COONa]1-; 15-keto-PGE1, [M-H+CH3COONa]1-; 15-keto-PGF2alpha, [M-H+CH3COONa]1-; 20-hydroxy LTB4, [M-…	23584.3	26390	19099.1	181751	162529	154875	15978.3	10598.8	14763.1	22749.4	31779	20158.6
met_470	283.262	17.018	21.907	174.13	FA-like, [M-H]1-	(+)-Isostearic acid, [M-H]1-; 10-methyl-heptadecanoic acid, [M-H]1-; 11,15-dimethyl-hexadecanoic acid, [M-H]1-; 14-Methylheptadecanoic acid, [M-H]1-; 15-methyl-heptadecanoic acid, [M-H]1-; 2,14-dimethyl-hexadecanoic acid, [M-H]1-; 2,6-Dimethyl-5-heptenyl nonanoate, [M-H]1-; 2,6-dimethyl-hexadecanoic acid, [M-H]1-; 4,14-dimethyl-hexadecanoic acid, [M-H]1-; 4,8-dimethyl-hexadecanoic acid, [M-H]1-; …	260932	289380	141929	362966	404164	279395	31697.7	208560	194580	312146	93316.3	328586
met_515	585.482	16.53	32.191	250.55	Oleic Acid, [2M-2H+Na]1-	10Z-Hexadecenyl acetate, [2M-2H+Na]1-; 11-Cycloheptylundecanoic acid, [2M-2H+Na]1-; 11E-Hexadecenyl acetate, [2M-2H+Na]1-; 12Z-Hexadecenyl acetate, [2M-2H+Na]1-; 15E-octadecenoic acid, [2M-2H+Na]1-; 16E-octadecenoic acid, [2M-2H+Na]1-; 17-octadecenoic acid, [2M-2H+Na]1-; 17:1(12)(7Me), [2M-2H+Na]1-; 17:1(4)(15Me), [2M-2H+Na]1-; 17:1(4)(16Me), [2M-2H+Na]1-; 17:1(6)(9Me), [2M-2H+Na]1-; 18-Octadecan…	340622	92478.3	79092.5	154057	145452	70260.1	30339.5	15324.3	84606.6	103273	80149.2	71962.9
met_543	295.227	13.132	21.967	174.3	910EpOME, [M-H]1-	(1R,2R)-3-oxo-2-pentyl-cyclopentaneoctanoic acid, [M-H]1-; 10-keto-12Z-octadecenoic acid, [M-H]1-; 10R-HODE, [M-H]1-; 12-OxoOME(10E), [M-H]1-; 12-OxoOME(9E), [M-H]1-; 12-hydroxy-10-octadecynoic acid, [M-H]1-; 12-hydroxy-9-octadecynoic acid, [M-H]1-; 13-keto-9Z-octadecenoic acid, [M-H]1-; 2R-hydroxy-linoleic acid, [M-H]1-; 6-HODE, [M-H]1-; 7-Methoxy-9-methyl-4E,8E-hexadecadienoic acid, [M-H]1-; 8S…	92141.8	17568.7	20186.6	94015.6	20082.3	21550.1	12139.1	87519.1	20932.4	35513.4	34275.4	32350.1
met_570	351.216	7.932	23.48	185.11	PG-like, [M-H]1-	10,11-dihydro-Resolvin E1, [M-H]1-; 12-epi-12-iso-LGD2, [M-H]1-; 12-epi-12-iso-LGE2, [M-H]1-; 13,14-Dihydro-15-oxo-lipoxin A4, [M-H]1-; 13,14-dihydro-15-keto-LXA4, [M-H]1-; 13,14-dihydro-15-keto-PGD2, [M-H]1-; 13,14-dihydro-15-keto-PGE2, [M-H]1-; 15-keto-PGE1, [M-H]1-; 15-keto-PGF2alpha, [M-H]1-; 20-hydroxy LTB4, [M-H]1-; 5,14,15-trihydroxy-6,8,10,12-Eicosatetraenoic acid, [M-H]1-; 5-epi-5-iso-LG…	41850.7	55281.4	44374.3	519871	500899	388570	42538.3	39853.2	40153	101480	104181	102575
met_602	401.228	11.783	25.452	199.85	15HETE, [M-H+CH3COONa]1-	(+/-)11,12-EpETrE, [M-H+CH3COONa]1-; 10-HETE, [M-H+CH3COONa]1-; 12-hydroxy-5Z,8Z,10Z,14Z-Eicosatetraenoic acid, [M-H+CH3COONa]1-; 13-HETE, [M-H+CH3COONa]1-; 14-hydroxy-5E,8Z,11Z,15Z-eicosatetraenoic acid, [M-H+CH3COONa]1-; 14R,15S-EpETrE, [M-H+CH3COONa]1-; 16R-HETE, [M-H+CH3COONa]1-; 17-HETE, [M-H+CH3COONa]1-; 18-HETE, [M-H+CH3COONa]1-; 19S-HETE, [M-H+CH3COONa]1-; 20-HETE, [M-H+CH3COONa]1-; 20-hy…	62925	41990.3	46063.4	190890	190615	115674	10679.2	74116.1	4928.76	14171.6	20512	13884.4
met_730	253.216	16.855	20.604	164.56	FA-like, [M-H]1-	(Z)-7-Dodecenyl butyrate, [M-H]1-; 10E-Tetradecenyl acetate, [M-H]1-; 11E-Tetradecenyl acetate, [M-H]1-; 12E-Tetradecenyl acetate, [M-H]1-; 13-hexadecenoic acid, [M-H]1-; 14-methyl-4-pentadecenoic acid, [M-H]1-; 15:1(4)(13Me), [M-H]1-; 15R-Hexadecanolide, [M-H]1-; 16-Hexadecanolide, [M-H]1-; 16:1(4), [M-H]1-; 16:1(5Z), [M-H]1-; 2,4-dimethyl-2E-tetradecenoic acid, [M-H]1-; 2-hexyl-2-decenoic acid,…	47454.6	49257.6	146791	186358	263291	95291	17147.5	39042.8	45209.4	94316.1	136190	91987.3
met_734	279.232	15.679	32.336	257.91	Linoleic Acid, [M-H]1-	(E)-3,7-Dimethyl-2,6-octadienyl octanoate, [M-H]1-; (R)-laballenic acid, [M-H]1-; 10-octadecynoic acid, [M-H]1-; 10E,12E-Hexadecadienyl acetate, [M-H]1-; 10E,14E-octadecadienoic acid, [M-H]1-; 10Z,12Z-octadecadienoic acid, [M-H]1-; 10Z,13Z-octadecadienoic acid, [M-H]1-; 11-Hexadecynyl acetate, [M-H]1-; 11-octadecynoic acid, [M-H]1-; 11E,13E-Hexadecadienyl acetate, [M-H]1-; 11Z,14E-Hexadecadienyl …	844112	9182.66	35834.4	15154.5	83596.4	34410.8	26012.5	10743.4	24523.3	22933.7	72004.1	15385
met_736	303.231	15.41	22.244	176.3	Arachidonic Acid, [M-H]1-	10,13-Eicosadiynoic acid, [M-H]1-; 16:3(2E,10E,12E)(3Me,5Me[R],7My,15Me), [M-H]1-; 16:3(2E,9E,11E)(3Me,5Me[S],7My,15Me), [M-H]1-; 17:4(2E,4E,9E,11E)(7Me[R],10Me,13Me[S]), [M-H]1-; 17:4(2E,4E,9E,11E)(8Me[R],10Me,15Me[R]), [M-H]1-; 18-methyl-5Z,8Z,11Z,14Z-nonadecatetraenoic acid, [M-H]1-; 20:4(5Z,13Z,16Z,19Z), [M-H]1-; 2E,8Z,11Z,14Z-Eicosatetraenoic acid, [M-H]1-; 4,7,10,13-Eicosatetraenoic acid, […	67590.7	52841.9	13093.8	101224	150985	46964.5	24498.1	11472.4	50033.7	96725.2	134514	68014.2
met_752	317.211	5.132	23.344	184.76	12HEPE-like, [M-H]1-; HEPE-like, [M-H]1-; oxoETE-like, [M-H]1-	11(12)-EpETE, [M-H]1-; 11-oxo-5E,8Z,12Z,14Z-Eicosatetraenoic acid, [M-H]1-; 11R-HEPE, [M-H]1-; 14(15)-EpETE, [M-H]1-; 14,15-LTA4, [M-H]1-; 15-HEPE, [M-H]1-; 15-Oxo-ETE, [M-H]1-; 15S-HEPE, [M-H]1-; 15d-PGA1, [M-H]1-; 17(18)-EpETE, [M-H]1-; 18R-HEPE, [M-H]1-; 4,5-LTA4, [M-H]1-; 5-Oxo-ETE, [M-H]1-; 5S-HEPE, [M-H]1-; 8(9)-EpETE, [M-H]1-; 8-oxo-5E,9Z,11Z,14Z-eicosatetraenoic acid, [M-H]1-; 9-hydroxy-2…	33105.9	51537.7	60037.1	233074	230805	196823	49146.2	54098.8	45695	119125	176903	97292.2
met_788	279.232	15.674	23.358	185.88	Linoleic Acid, [M-H]1-	(E)-3,7-Dimethyl-2,6-octadienyl octanoate, [M-H]1-; (R)-laballenic acid, [M-H]1-; 10-octadecynoic acid, [M-H]1-; 10E,12E-Hexadecadienyl acetate, [M-H]1-; 10E,14E-octadecadienoic acid, [M-H]1-; 10Z,12Z-octadecadienoic acid, [M-H]1-; 10Z,13Z-octadecadienoic acid, [M-H]1-; 11-Hexadecynyl acetate, [M-H]1-; 11-octadecynoic acid, [M-H]1-; 11E,13E-Hexadecadienyl acetate, [M-H]1-; 11Z,14E-Hexadecadienyl …	85830.1	49758.9	43478.6	91598.9	91426.1	59304.3	51500.6	32604.1	48359.6	70063.4	81333.6	53321.4
met_850	255.232	16.341	29.998	240.17	Palmitic Acid, [M-H]1-	13,13-dimethyl-tetradecanoic acid, [M-H]1-; 13-methyl-pentadecanoic acid, [M-H]1-; 14:0(10Me,13Me), [M-H]1-; 2,4-dimethyl-tetradecanoic acid, [M-H]1-; 2,6-dimethyl-tetradecanoic acid, [M-H]1-; 2,8-dimethyl-tetradecanoic acid, [M-H]1-; 2-ethyl-2-butyl-decanoic acid, [M-H]1-; 2-heptyl-nonanoic acid, [M-H]1-; 2-hexyl-decanoic acid, [M-H]1-; 2-hydroxyhexadecanal, [M-H]1-; 2-propyl-tridecanoic acid, […	118213	43460.7	49220.4	35504	57543.1	66827.5	49837.7	21369	58447.8	32197.2	20881.9	65350.5
met_864	253.216	15.292	22.439	179.34	Palmitoleic Acid-like, [M-H]1-	(Z)-7-Dodecenyl butyrate, [M-H]1-; 10E-Tetradecenyl acetate, [M-H]1-; 11E-Tetradecenyl acetate, [M-H]1-; 12E-Tetradecenyl acetate, [M-H]1-; 13-hexadecenoic acid, [M-H]1-; 14-methyl-4-pentadecenoic acid, [M-H]1-; 15:1(4)(13Me), [M-H]1-; 15R-Hexadecanolide, [M-H]1-; 16-Hexadecanolide, [M-H]1-; 16:1(4), [M-H]1-; 16:1(5Z), [M-H]1-; 2,4-dimethyl-2E-tetradecenoic acid, [M-H]1-; 2-hexyl-2-decenoic acid,…	345329	33446.3	17761.5	50263.2	87345.9	79699.4	16227.5	39663.1	25772.3	34023.8	61551.1	34296
met_891	301.216	14.501	22.336	177.09	Eicosapentaenoic Acid, [M-H]1-	2E,5Z,8Z,11Z,14Z-eicosapentaenoic acid, [M-H]1-; 4,8,12,15,18-eicosapentaenoic acid, [M-H]1-; 5E,8Z,11Z,14Z,16Z-eicosapentaenoic acid, [M-H]1-; 5Z,11Z,14Z-Eicosatrien-8-ynoic acid, [M-H]1-; 5Z,7E,9E,14Z,17Z-eicosapentaenoic acid, [M-H]1-; 5Z,8Z,14Z-Eicosatrien-11-ynoic acid, [M-H]1-; 8-[5]-ladderane-octanoic acid, [M-H]1-; 8Z,1Z1,14Z-Eicosatrien-5-ynoic acid, [M-H]1-	87382.6	164676	27942.3	42235.7	55353.1	17823.4	21486.1	17741.3	79077.4	30287.9	28958.8	64403.3
met_904	363.252	9.133	23.908	188.28	FA-like, [M-H+CH3COONa]1-	10Z-Hexadecenyl acetate, [M-H+CH3COONa]1-; 11-Cycloheptylundecanoic acid, [M-H+CH3COONa]1-; 11-deoxy-16,16-dimethyl-PGE2, [M-H]1-; 11E-Hexadecenyl acetate, [M-H+CH3COONa]1-; 12Z-Hexadecenyl acetate, [M-H+CH3COONa]1-; 15E-octadecenoic acid, [M-H+CH3COONa]1-; 16,16-dimethyl-PGA1, [M-H]1-; 16E-octadecenoic acid, [M-H+CH3COONa]1-; 17-octadecenoic acid, [M-H+CH3COONa]1-; 17:1(12)(7Me), [M-H+CH3COONa]1…	34856.4	41996.9	38800.3	183971	180264	187653	35836	32965.8	27829.7	113953	103875	80503.5
met_920	313.237	13.128	22.473	177.9	DiHOME-like, [M-H]1-	(9Z)-(7S,8S)-Dihydroxyoctadecenoic acid, [M-H]1-; 10R-HpOME(11Z), [M-H]1-; 10S-HpOME, [M-H]1-; 11-HpOME(9Z), [M-H]1-; 11R-HpOME, [M-H]1-; 12,13-DiHOME(9), [M-H]1-; 12-HpOME(10E), [M-H]1-; 12R-HpOME(13E), [M-H]1-; 13R-HpOME(11E), [M-H]1-; 14R-HpOME(12E), [M-H]1-; 18-hydroxy-9R,10S-epoxy-stearic acid, [M-H]1-; 5S,8R-DiHOME, [M-H]1-; 6-HpOME(7E), [M-H]1-; 7-HpOME(5E), [M-H]1-; 7S,10S-diHOME, [M-H]1-…	54597	82597.9	73701.6	94812.2	113376	5416.91	64707.8	63641.7	68682.6	77174.3	71599.8	93077.2
met_933	255.232	1.841	20.898	166.86	FA-like, [M-H]1-	13,13-dimethyl-tetradecanoic acid, [M-H]1-; 13-methyl-pentadecanoic acid, [M-H]1-; 14:0(10Me,13Me), [M-H]1-; 2,4-dimethyl-tetradecanoic acid, [M-H]1-; 2,6-dimethyl-tetradecanoic acid, [M-H]1-; 2,8-dimethyl-tetradecanoic acid, [M-H]1-; 2-ethyl-2-butyl-decanoic acid, [M-H]1-; 2-heptyl-nonanoic acid, [M-H]1-; 2-hexyl-decanoic acid, [M-H]1-; 2-hydroxyhexadecanal, [M-H]1-; 2-propyl-tridecanoic acid, […	59168.9	132383	43762.4	63618.2	36228.5	64097.3	39924.8	131844	37554.8	171903	43484.3	170662
met_962	363.249	16.535	26.308	207.33	Oleic Acid, [M-H+CH3COONa]1-	10Z-Hexadecenyl acetate, [M-H+CH3COONa]1-; 11-Cycloheptylundecanoic acid, [M-H+CH3COONa]1-; 11E-Hexadecenyl acetate, [M-H+CH3COONa]1-; 12Z-Hexadecenyl acetate, [M-H+CH3COONa]1-; 15E-octadecenoic acid, [M-H+CH3COONa]1-; 16E-octadecenoic acid, [M-H+CH3COONa]1-; 17-octadecenoic acid, [M-H+CH3COONa]1-; 17:1(12)(7Me), [M-H+CH3COONa]1-; 17:1(4)(15Me), [M-H+CH3COONa]1-; 17:1(4)(16Me), [M-H+CH3COONa]1-; …	52944.7	55369.2	40025.5	61652.4	49494.7	52320.5	25005.6	26501.3	55044	37067.1	42070	57880.7
met_980	707.464	4.931	34.126	264.65	Unknown	Unknown	38249.8	16821.5	23968.8	209036	177183	189778	18746.5	21136.4	12247.8	44979.1	77099.2	46741.2
met_1041	335.219	15.727	23.406	184.84	Unknown	Unknown	16668.8	55999.4	64195.6	126910	91312.9	61525.3	73553.1	68392.6	78252	60519.5	87458.3	67482.6
met_1104	387.249	16.302	24.979	196.34	FA-like, [M-H+CH3COONa]1-	(5Z,9E,14Z)-icosa-5,9,14-trienoic acid, [M-H+CH3COONa]1-; (E,E)-3,7,11-Trimethyl-2,6,10-dodecatrienyl 3-methylbutanoate, [M-H+CH3COONa]1-; (E,E)-3,7,11-Trimethyl-2,6,10-dodecatrienyl pentanoate, [M-H+CH3COONa]1-; 18-methyl-8Z,11Z,14Z-nonadecatrienoic acid, [M-H+CH3COONa]1-; 20:3(5Z,13Z,16Z), [M-H+CH3COONa]1-; 2E,4E,8Z-eicosatrienoic acid, [M-H+CH3COONa]1-; 3Z,6Z,9Z-Octadecatrienyl acetate, [M-H+C…	76143.4	17863.4	15586.3	69566.4	80397.6	31641	11844.7	15649.1	17038.2	15150.3	28176.7	12378.9
met_1121	255.232	16.538	22.849	182.58	FA-like, [M-H]1-	13,13-dimethyl-tetradecanoic acid, [M-H]1-; 13-methyl-pentadecanoic acid, [M-H]1-; 14:0(10Me,13Me), [M-H]1-; 2,4-dimethyl-tetradecanoic acid, [M-H]1-; 2,6-dimethyl-tetradecanoic acid, [M-H]1-; 2,8-dimethyl-tetradecanoic acid, [M-H]1-; 2-ethyl-2-butyl-decanoic acid, [M-H]1-; 2-heptyl-nonanoic acid, [M-H]1-; 2-hexyl-decanoic acid, [M-H]1-; 2-hydroxyhexadecanal, [M-H]1-; 2-propyl-tridecanoic acid, […	11339.4	48815.5	42659.8	36980.9	53904.5	41125.7	48576.3	111320	27287.5	27471.6	36862.8	71259
met_1181	277.215	15.07	21.571	171.6	FA-like, [M-H]1-	(E,E)-3,7,11-Trimethyl-2,6,10-dodecatrienyl propionate, [M-H]1-; (R)-lamenallenic acid, [M-H]1-; 10,12,15-octadecatrienoic acid, [M-H]1-; 10E,12E,14E-Hexadecatrienyl acetate, [M-H]1-; 11E-octadecen-9-ynoic acid, [M-H]1-; 11Z,13E,15-Hexadecatrienyl acetate, [M-H]1-; 13Z-Hexadecen-11-ynyl acetate, [M-H]1-; 16-methyl-6Z,9Z,12Z-heptadecatrienoic acid, [M-H]1-; 17-octadecen-9-ynoic acid, [M-H]1-; 2E,9…	3919.12	32033.6	17127.1	81544.2	133274	73415.6	25313.8	26488.4	53040.1	91543.9	94617.8	47374.5
met_1213	353.231	4.068	23.489	185.14	PG-like, [M-H]1-	(+/-) 5-iPF2alpha-VI, [M-H]1-; (5Z,9E,12S,14Z)-8,11,12-trihydroxyicosa-5,9,14-trienoic acid, [M-H]1-; 11,12,15-TriHETRE, [M-H]1-; 11,12,15S-trihydroxy-5Z,8Z,13E-eicosatrienoic acid, [M-H]1-; 11,14,15-trihydroxy-5Z,8Z,12E-eicosatrienoic acid, [M-H]1-; 13,14-Dihydro- lipoxin A4, [M-H]1-; 13,14-dihydro-15-keto-PGE1, [M-H]1-; 13,14-dihydro-15-keto-PGF2alpha, [M-H]1-; 15-F2t-IsoP, [M-H]1-; 15-keto-PGF…	58017.9	10323.4	28135.8	129454	126954	116839	19937.9	17652.7	13866.1	17086.4	41508.1	39320.8
met_1442	279.231	16.771	21.63	172.02	FA-like, [M-H]1-	(E)-3,7-Dimethyl-2,6-octadienyl octanoate, [M-H]1-; (R)-laballenic acid, [M-H]1-; 10-octadecynoic acid, [M-H]1-; 10E,12E-Hexadecadienyl acetate, [M-H]1-; 10E,14E-octadecadienoic acid, [M-H]1-; 10Z,12Z-octadecadienoic acid, [M-H]1-; 10Z,13Z-octadecadienoic acid, [M-H]1-; 11-Hexadecynyl acetate, [M-H]1-; 11-octadecynoic acid, [M-H]1-; 11E,13E-Hexadecadienyl acetate, [M-H]1-; 11Z,14E-Hexadecadienyl …	48806.7	38712.6	22807.3	27479.3	27253.5	27161.8	19657.2	50214.9	28547.4	18720.7	16772.6	6768.37
met_1515	255.232	6.019	20.783	165.93	FA-like, [M-H]1-	13,13-dimethyl-tetradecanoic acid, [M-H]1-; 13-methyl-pentadecanoic acid, [M-H]1-; 14:0(10Me,13Me), [M-H]1-; 2,4-dimethyl-tetradecanoic acid, [M-H]1-; 2,6-dimethyl-tetradecanoic acid, [M-H]1-; 2,8-dimethyl-tetradecanoic acid, [M-H]1-; 2-ethyl-2-butyl-decanoic acid, [M-H]1-; 2-heptyl-nonanoic acid, [M-H]1-; 2-hexyl-decanoic acid, [M-H]1-; 2-hydroxyhexadecanal, [M-H]1-; 2-propyl-tridecanoic acid, […	53807	31265	25378.2	26087.3	47695.3	36410.1	21642.1	16492.3	37171.8	36154.8	13211.5	24925.2
met_1535	255.232	16.664	22.781	182.03	FA-like, [M-H]1-	13,13-dimethyl-tetradecanoic acid, [M-H]1-; 13-methyl-pentadecanoic acid, [M-H]1-; 14:0(10Me,13Me), [M-H]1-; 2,4-dimethyl-tetradecanoic acid, [M-H]1-; 2,6-dimethyl-tetradecanoic acid, [M-H]1-; 2,8-dimethyl-tetradecanoic acid, [M-H]1-; 2-ethyl-2-butyl-decanoic acid, [M-H]1-; 2-heptyl-nonanoic acid, [M-H]1-; 2-hexyl-decanoic acid, [M-H]1-; 2-hydroxyhexadecanal, [M-H]1-; 2-propyl-tridecanoic acid, […	19910.8	53555	32596.3	31103.7	35019.2	29829.4	25051.7	23951.4	26249.6	21513.7	19074.4	11461.2
met_1599	281.247	16.716	23.47	186.72	FA-like, [M-H]1-	10Z-Hexadecenyl acetate, [M-H]1-; 11-Cycloheptylundecanoic acid, [M-H]1-; 11E-Hexadecenyl acetate, [M-H]1-; 12Z-Hexadecenyl acetate, [M-H]1-; 15E-octadecenoic acid, [M-H]1-; 16E-octadecenoic acid, [M-H]1-; 17-octadecenoic acid, [M-H]1-; 17:1(12)(7Me), [M-H]1-; 17:1(4)(15Me), [M-H]1-; 17:1(4)(16Me), [M-H]1-; 17:1(6)(9Me), [M-H]1-; 18-Octadecanolide, [M-H]1-; 18:1(13E), [M-H]1-; 18:1(14E), [M-H]1-;…	36805.6	49404.8	25336.4	16847.6	23332.6	13578.3	13724.5	17157.5	22998.2	16967.5	13678.4	10223.1
met_1665	281.246	9.011	21.714	172.64	FA-like, [M-H]1-	10Z-Hexadecenyl acetate, [M-H]1-; 11-Cycloheptylundecanoic acid, [M-H]1-; 11E-Hexadecenyl acetate, [M-H]1-; 12Z-Hexadecenyl acetate, [M-H]1-; 15E-octadecenoic acid, [M-H]1-; 16E-octadecenoic acid, [M-H]1-; 17-octadecenoic acid, [M-H]1-; 17:1(12)(7Me), [M-H]1-; 17:1(4)(15Me), [M-H]1-; 17:1(4)(16Me), [M-H]1-; 17:1(6)(9Me), [M-H]1-; 18-Octadecanolide, [M-H]1-; 18:1(13E), [M-H]1-; 18:1(14E), [M-H]1-;…	18698.1	17540.4	37795.5	13088.3	17174.3	15434	19654.3	65760.1	20887.8	16796.1	6706.42	11996
met_1709	361.234	15.661	26.124	205.91	Linoleic Acid, [M-H+CH3COONa]1-	(E)-3,7-Dimethyl-2,6-octadienyl octanoate, [M-H+CH3COONa]1-; (R)-laballenic acid, [M-H+CH3COONa]1-; 10-octadecynoic acid, [M-H+CH3COONa]1-; 10E,12E-Hexadecadienyl acetate, [M-H+CH3COONa]1-; 10E,14E-octadecadienoic acid, [M-H+CH3COONa]1-; 10Z,12Z-octadecadienoic acid, [M-H+CH3COONa]1-; 10Z,13Z-octadecadienoic acid, [M-H+CH3COONa]1-; 11-Hexadecynyl acetate, [M-H+CH3COONa]1-; 11-octadecynoic acid, […	5182.24	10767.2	2985.44	9840.43	12638.5	22866.1	10947.5	6379.98	3962.84	14955.6	19527.8	17644.3
met_1734	335.224	15.096	23.133	182.66	FA-like, [M-H+CH3COONa]1-; LT-like, [M-H]1-	(+/-)11,12-Ep-15S-HETrE, [M-H]1-; 10,11-dihydro-12-oxo-LTB4, [M-H]1-; 11,12-DiHETE, [M-H]1-; 11,12-epoxy-8-hydroxyeicosa-5,9,14-trienoic acid, [M-H]1-; 11-HpETE, [M-H]1-; 11-deoxy-PGE2, [M-H]1-; 12S-HpETE, [M-H]1-; 14,15-DiHETE, [M-H]1-; 14,15-Ep-11-HETrE, [M-H]1-; 14,15-HxA3 (11S), [M-H]1-; 14,15-HxB3 (13R), [M-H]1-; 14,15-dihydroxy-5,8,10,12-eicosatetraenoic acid, [M-H]1-; 14-hydroperoxy-5Z,8Z,…	163093	24308.9	24535.5	36378	15485.3	18159.2	14835.4	11516.8	14643	9207.99	13860	36818
met_1735	317.211	10.237	22.456	177.67	12HEPE-like, [M-H]1-; HEPE-like, [M-H]1-; oxoETE-like, [M-H]1-	11(12)-EpETE, [M-H]1-; 11-oxo-5E,8Z,12Z,14Z-Eicosatetraenoic acid, [M-H]1-; 11R-HEPE, [M-H]1-; 14(15)-EpETE, [M-H]1-; 14,15-LTA4, [M-H]1-; 15-HEPE, [M-H]1-; 15-Oxo-ETE, [M-H]1-; 15S-HEPE, [M-H]1-; 15d-PGA1, [M-H]1-; 17(18)-EpETE, [M-H]1-; 18R-HEPE, [M-H]1-; 4,5-LTA4, [M-H]1-; 5-Oxo-ETE, [M-H]1-; 5S-HEPE, [M-H]1-; 8(9)-EpETE, [M-H]1-; 8-oxo-5E,9Z,11Z,14Z-eicosatetraenoic acid, [M-H]1-; 9-hydroxy-2…	323275	28046.3	19038.2	21346.2	6376.89	4798.14	12495.9	9611.32	31859.7	21859.2	26028.9	28979.7
met_1795	295.226	13.635	21.941	174.08	EpOME-like, [M-H]1-	(1R,2R)-3-oxo-2-pentyl-cyclopentaneoctanoic acid, [M-H]1-; 10-keto-12Z-octadecenoic acid, [M-H]1-; 10R-HODE, [M-H]1-; 12-OxoOME(10E), [M-H]1-; 12-OxoOME(9E), [M-H]1-; 12-hydroxy-10-octadecynoic acid, [M-H]1-; 12-hydroxy-9-octadecynoic acid, [M-H]1-; 13-keto-9Z-octadecenoic acid, [M-H]1-; 2R-hydroxy-linoleic acid, [M-H]1-; 6-HODE, [M-H]1-; 7-Methoxy-9-methyl-4E,8E-hexadecadienoic acid, [M-H]1-; 8S…	247637	8116.23	10304.2	8941.54	15041	13082.4	12055.4	13833.8	14650.3	4726.68	17494.6	22691.6
met_960	255.232	13.592	20.668	165	FA-like, [M-H]1-	13,13-dimethyl-tetradecanoic acid, [M-H]1-; 13-methyl-pentadecanoic acid, [M-H]1-; 14:0(10Me,13Me), [M-H]1-; 2,4-dimethyl-tetradecanoic acid, [M-H]1-; 2,6-dimethyl-tetradecanoic acid, [M-H]1-; 2,8-dimethyl-tetradecanoic acid, [M-H]1-; 2-ethyl-2-butyl-decanoic acid, [M-H]1-; 2-heptyl-nonanoic acid, [M-H]1-; 2-hexyl-decanoic acid, [M-H]1-; 2-hydroxyhexadecanal, [M-H]1-; 2-propyl-tridecanoic acid, […	47887.8	20228.2	24960.4	19350.8	20867	37914.8	60179.1	28899.2	20105.3	19469.9	28568.7	23190.4
met_1107	277.216	14.813	21.664	172.35	alphalinolenic acid, [M-H]1-	(E,E)-3,7,11-Trimethyl-2,6,10-dodecatrienyl propionate, [M-H]1-; (R)-lamenallenic acid, [M-H]1-; 10,12,15-octadecatrienoic acid, [M-H]1-; 10E,12E,14E-Hexadecatrienyl acetate, [M-H]1-; 11E-octadecen-9-ynoic acid, [M-H]1-; 11Z,13E,15-Hexadecatrienyl acetate, [M-H]1-; 13Z-Hexadecen-11-ynyl acetate, [M-H]1-; 16-methyl-6Z,9Z,12Z-heptadecatrienoic acid, [M-H]1-; 17-octadecen-9-ynoic acid, [M-H]1-; 2E,9…	75369.5	65587	43382.1	58858.5	52212.4	64285.5	39647.3	57798.6	48241.1	73772	123269	68998.2
met_1176	253.216	16.45	20.574	164.32	FA-like, [M-H]1-	(Z)-7-Dodecenyl butyrate, [M-H]1-; 10E-Tetradecenyl acetate, [M-H]1-; 11E-Tetradecenyl acetate, [M-H]1-; 12E-Tetradecenyl acetate, [M-H]1-; 13-hexadecenoic acid, [M-H]1-; 14-methyl-4-pentadecenoic acid, [M-H]1-; 15:1(4)(13Me), [M-H]1-; 15R-Hexadecanolide, [M-H]1-; 16-Hexadecanolide, [M-H]1-; 16:1(4), [M-H]1-; 16:1(5Z), [M-H]1-; 2,4-dimethyl-2E-tetradecenoic acid, [M-H]1-; 2-hexyl-2-decenoic acid,…	16469.6	46629.6	38569.6	41236.6	63881	56031.7	37371.8	37861.5	47376.3	38375.4	39094.9	20924.3
met_1580	279.231	17.104	21.626	171.99	FA-like, [M-H]1-	(E)-3,7-Dimethyl-2,6-octadienyl octanoate, [M-H]1-; (R)-laballenic acid, [M-H]1-; 10-octadecynoic acid, [M-H]1-; 10E,12E-Hexadecadienyl acetate, [M-H]1-; 10E,14E-octadecadienoic acid, [M-H]1-; 10Z,12Z-octadecadienoic acid, [M-H]1-; 10Z,13Z-octadecadienoic acid, [M-H]1-; 11-Hexadecynyl acetate, [M-H]1-; 11-octadecynoic acid, [M-H]1-; 11E,13E-Hexadecadienyl acetate, [M-H]1-; 11Z,14E-Hexadecadienyl …	32140.1	8820.37	38202.5	34706.2	22515.4	24110.3	63120.8	46150.2	45724.8	64307.3	33349.3	34402.1
met_536	255.232	16.295	32	256.31	Palmitic Acid, [M-H]1-	13,13-dimethyl-tetradecanoic acid, [M-H]1-; 13-methyl-pentadecanoic acid, [M-H]1-; 14:0(10Me,13Me), [M-H]1-; 2,4-dimethyl-tetradecanoic acid, [M-H]1-; 2,6-dimethyl-tetradecanoic acid, [M-H]1-; 2,8-dimethyl-tetradecanoic acid, [M-H]1-; 2-ethyl-2-butyl-decanoic acid, [M-H]1-; 2-heptyl-nonanoic acid, [M-H]1-; 2-hexyl-decanoic acid, [M-H]1-; 2-hydroxyhexadecanal, [M-H]1-; 2-propyl-tridecanoic acid, […	1965276	7185.17	14259.8	4697.61	17775.1	15258.1	30500.4	52193.3	47154.8	10847	15363.4	22216.2
met_1586	227.201	15.678	19.762	158.67	FA-like, [M-H]1-	(+)-Isomyristic acid, [M-H]1-; 11-methyl-tridecanoic acid, [M-H]1-; 2,4,6,8-tetramethyl-decanoic acid, [M-H]1-; 2,4-dimethyl-dodecanoic acid, [M-H]1-; 2,5-dimethyl-dodecanoic acid, [M-H]1-; 2,6,10-trimethyl-undecanoic acid, [M-H]1-; 2,6-dimethyl-dodecanoic acid, [M-H]1-; 2-ethyl-dodecanoic acid, [M-H]1-; 2-methyl-tridecanoic acid, [M-H]1-; 3,5-Dimethyldodecanoic acid, [M-H]1-; 3-Methylbutyl nonan…	179205	41635.3	22312.9	38106.7	29060.7	14792.6	13969.2	39262.4	14723.9	18432.2	26705.2	29575.5
met_1781	255.232	17.136	22.782	182.04	FA-like, [M-H]1-	13,13-dimethyl-tetradecanoic acid, [M-H]1-; 13-methyl-pentadecanoic acid, [M-H]1-; 14:0(10Me,13Me), [M-H]1-; 2,4-dimethyl-tetradecanoic acid, [M-H]1-; 2,6-dimethyl-tetradecanoic acid, [M-H]1-; 2,8-dimethyl-tetradecanoic acid, [M-H]1-; 2-ethyl-2-butyl-decanoic acid, [M-H]1-; 2-heptyl-nonanoic acid, [M-H]1-; 2-hexyl-decanoic acid, [M-H]1-; 2-hydroxyhexadecanal, [M-H]1-; 2-propyl-tridecanoic acid, […	96177.1	20759.5	32858.4	25104.7	23990.2	19299.1	19216.8	19303.1	13415.5	30246.1	15501.6	8440.98
met_7	339.198	13.63	23.73	187.34	Unknown	Unknown	230000000	526731	615986	882941	1202456	1014550	550777	603863	845443	1385802	1085602	804724
met_22	733.641	17.762	36.508	283.03	Unknown	Unknown	2960220	43608.9	8733162	141306	14600000	100298	13500000	17200000	40601.7	255272	17700000	58655.6
met_44	249.185	13.483	20.693	165.4	Unknown	(E)-2-Hexenyl (E)-7,9-decadienoate, [M-H]1-; 16:3(6Z,9Z,12Z), [M-H]1-; 3E,8Z,11Z-Tetradecatrienyl acetate, [M-H]1-; 4,7,10,13-Hexadecatetraenoic acid, [M-H]1-; 4,7,10-hexadecatrienoic acid, [M-H]1-; 5E,8E,11E-hexadecatrienoic acid, [M-H]1-; 7,10,13-hexadecatrienoic acid, [M-H]1-; 9,12,15-hexadecatrienoic acid, [M-H]1-; 9Z,11E,13-Tetradecatrienyl acetate, [M-H]1-; Hiragonic acid, [M-H]1-	1273771	1657628	1164548	5569892	6101084	4441183	775807	782667	690386	4266165	4202851	4507382
met_45	277.144	10.509	20.918	166.37	Unknown	Unknown	841093	2638261	4387924	2122738	2342572	3617019	3972838	2756382	2876754	3541507	4445153	2119318
met_46	315.195	4.946	23.194	183.61	Unknown	12-deoxy-J2-IsoP, [M-H]1-; 15-deoxy-delta-12,14-PGA2, [M-H]1-; 15-deoxy-delta-12,14-PGJ2, [M-H]1-; 5-deoxy-J2-IsoP, [M-H]1-; 8-deoxy-J2-IsoP, [M-H]1-; PGA2 1,15-lactone, [M-H]1-; ent-15-deoxy-J2-IsoP, [M-H]1-; preclavulone lactone I, [M-H]1-	1279816	944874	875148	7911502	6587040	5598556	840044	844938	793099	1843902	2506787	1976575
met_47	265.147	15.385	20.45	162.94	Unknown	Ipomeamaronol, [M-H]1-	32100000	617497	1.16059e+06	1447486	1140890	1.94679e+06	924164	855399	1297842	1.35385e+06	1722410	1136752
met_50	505.372	17.764	28.7	224.03	Unknown	Unknown	6233737	2140996	197246	300977	364473	228909	159126	168062	2957250	1111260	248553	2944205
met_57	505.372	17.02	28.705	224.06	Unknown	Unknown	4919964	2267519	384755	2228465	2219795	616012	271432	665429	881694	1.16599e+06	837764	1610262
met_61	417.208	14.52	27.92	219.1	Unknown	Unknown	14700000	645145	810950	674583	605058	804096	791057	568386	709243	881780	970844	647678
met_63	329.247	15.752	23.464	185.43	Unknown	10-[5]-ladderane-decanoic acid, [M-H]1-; 22:5(4Z,7Z,10Z,13Z,16Z), [M-H]1-; 4,7,10,13,16-docosapentaenoic acid, [M-H]1-; 4,8,12,15,19-docosapentaenoic acid, [M-H]1-; 7,10,13,16,19-docosapentaenoic acid, [M-H]1-; DPA, [M-H]1-; Ethyl icosapentate, [M-H]1-; docosapentaenoic acid, [M-H]1-	354011	877398	643309	2752153	2737778	949773	183460	364270	402983	863373	1094629	260828
met_69	403.211	14.583	25.359	199.09	Unknown	Unknown	7505701	924246	887717	908199	825707	1028665	773404	743755	1036105	1102697	704589	1045396
met_71	293.177	17.336	21.488	170.51	Unknown	Unknown	4249933	341195	126104	347775	1441134	461051	181856	252040	929566	1873592	300318	1413991
met_80	279.195	9.615	21.47	170.74	Unknown	12-hydroxy-5,8,10-heptadecatrienoic acid, [M-H]1-; 12S-HHTrE, [M-H]1-; Dihydropanaxacol, [M-H]1-; methyl (2E,6E,10R,11S)-10,11-epoxy-3,7,11-trimethyltrideca-2,6-dienoate, [M-H]1-	408182	441638	353415	5742438	5398262	4615852	402690	415854	377605	862257	880690	915123
met_82	302.999	18.943	19.316	152.91	Unknown	Unknown	263109	1418264	3175471	1292513	1726625	4272616	1536954	535110	1493421	2989375	1434212	1718016
met_86	225.185	13.717	19.645	157.79	Unknown	(E)-2-Octenyl hexanoate, [M-H]1-; 10E-Dodecenyl acetate, [M-H]1-; 11-Dodecenyl acetate, [M-H]1-; 13-tetradecanolide, [M-H]1-; 2,4-dimethyl-2E-dodecenoic acid, [M-H]1-; 2-Hexenyl octanoate, [M-H]1-; 2-tetradecenoic acid, [M-H]1-; 3-oxo-Tetradecanal, [M-H]1-; 3E-Dodecenyl acetate, [M-H]1-; 3E-tetradecenoic acid, [M-H]1-; 4E-Dodecenyl acetate, [M-H]1-; 5-methyl-2E-tridecenoic acid, [M-H]1-; 5E-Dodec…	212095	291325	227393	3110423	3557641	2674598	206178	178431	198301	2369376	2106689	3007682
met_95	422.93	2.339	23.074	180.73	Unknown	Unknown	584170	2491144	390680	788136	78250.2	90850.3	82293.3	142582	270396	112492	499616	3518265
met_99	321.209	17.992	22.469	177.69	Unknown	Unknown	870668	816169	777722	1644939	980242	520110	534600	961579	2059076	553032	782576	1606582
met_100	554.343	12.716	30.613	238.5	Unknown	Unknown	259496	96133.3	172615	418350	536257	294405	82982.1	88295.9	176760	201467	441712	106126
met_114	241.216	15.413	20.318	162.65	Unknown	(+)-12-methyl myristic acid, [M-H]1-; 1,3,5,7-Tetramethyldecyl formate, [M-H]1-; 10R-Methyldodecyl acetate, [M-H]1-; 11-methyl-tetradecanoic acid, [M-H]1-; 13:0(12Me,12Me), [M-H]1-; 2-methyl-tetradecanoic acid, [M-H]1-; 3,5-Dimethyltridecanoic acid, [M-H]1-; 3,7,11-trimethyl-dodecanoic acid, [M-H]1-; 3-Methylbutyl decanoate, [M-H]1-; 3-methyl-tetradecanoic acid, [M-H]1-; 4,12-dimethyl-tridecanoic…	8412451	463369	373873	457291	17559.4	398082	423975	16901	409983	435169	20526.8	23713.6
met_116	355.156	16.338	23.188	182.72	Unknown	Unknown	5873338	504210	301252	552422	398857	215783	134072	142497	635481	432203	103828	497826
met_119	293.178	14.635	21.464	170.32	Unknown	Unknown	863013	661259	916077	720865	561207	4720556	782230	515637	716437	1274009	1208483	819811
met_130	267.232	15.945	21.207	168.97	Unknown	(Z)-11-Hexadecenyl formate, [M-H]1-; 1-methylpropyl-tridecanolide, [M-H]1-; 10-methyl-9-hexadecenoic acid, [M-H]1-; 10E-heptadecenoic acid, [M-H]1-; 10Z-Pentadecenyl acetate, [M-H]1-; 11-Cyclohexylundecanoic acid, [M-H]1-; 12E-Pentadecenyl acetate, [M-H]1-; 14-methyl-8E-hexadecenoic acid, [M-H]1-; 16-heptadecenoic acid, [M-H]1-; 16:1(10Z)(15Me), [M-H]1-; 16:1(6Z)(15Me), [M-H]1-; 16:1(8Z)(15Me), […	4488654	255852	289924	584630	791667	407588	302366	284099	255129	459380	655078	338324
met_141	409.234	15.34	25.418	199.45	Unknown	Unknown	690564	513440	495244	1007364	1257403	752371	156710	252924	330241	541874	619593	318526
met_146	421.224	12.888	25.887	202.98	Unknown	2-Methylacetophenone, [M-H]1-	808613	364008	492856	559278	2017401	460328	458342	11468.5	469081	556193	1270657	385544
met_149	321.209	16.116	22.442	177.47	Unknown	Unknown	3519102	96971.4	95977.7	101308	1909913	65348.3	173945	67906.8	65683	109945	52126.7	673820
met_154	271.206	4.944	22.95	182.86	Unknown	14-Fluoro-11E-tetradecenyl acetate, [M-H]1-; 16-fluoro-7Z-hexadecenoic acid, [M-H]1-; 16-fluoro-9Z-hexadecenoic acid, [M-H]1-	312028	218375	179763	2179210	2380371	1984702	161583	193618	187919	132774	628938	537978
met_159	580.961	17.949	21.912	170.11	Unknown	Unknown	726295	741871	979272	202558	533616	503665	218161	63046.2	521333	63531.5	284458	255089
met_160	805.983	18.453	28.702	221.84	Unknown	Unknown	464539	558953	623801	941254	719083	852704	720689	425777	491538	1050928	542189	1.04072e+06
met_162	697.405	18.401	34.536	267.92	Unknown	Unknown	7798998	41870.4	648243	218696	756281	125337	285382	133970	132102	134435	120804	41209.6
met_174	505.372	16.255	28.708	224.09	Unknown	Unknown	4308838	189477	350936	354489	392595	215119	182008	211391	188114	376062	542176	277347
met_175	315.195	4.54	23.352	184.86	Unknown	12-deoxy-J2-IsoP, [M-H]1-; 15-deoxy-delta-12,14-PGA2, [M-H]1-; 15-deoxy-delta-12,14-PGJ2, [M-H]1-; 5-deoxy-J2-IsoP, [M-H]1-; 8-deoxy-J2-IsoP, [M-H]1-; PGA2 1,15-lactone, [M-H]1-; ent-15-deoxy-J2-IsoP, [M-H]1-; preclavulone lactone I, [M-H]1-	65498.1	50775	36188.7	697476	486731	411727	34328.3	25411.1	16158.6	14468.7	89725	54970.1
met_176	805.983	17.842	28.751	222.22	Unknown	Unknown	558926	467891	472372	682680	799638	593212	437745	312391	433187	1047458	910612	888677
met_183	580.358	13.292	31.035	241.55	Unknown	Unknown	23084.6	70768.6	62636.3	182982	258008	63058.7	58610.2	24831.6	115416	115147	181558	79297.1
met_185	291.989	5.494	19.363	153.53	Unknown	Unknown	129826	787771	254760	686165	368716	853558	327591	439780	250065	929807	280125	4117564
met_192	233.118	4.945	19.855	159.19	Unknown	3,7-Dimethyl-8,11-dioxo-2E,6E,9E-dodecatrienal, [M-H]1-	155276	231299	182549	1886008	1607026	1354862	184778	178010	185017	375140	595946	447726
met_198	331.188	13.483	23.069	182.25	Unknown	(E)-2-Hexenyl (E)-7,9-decadienoate, [M-H+CH3COONa]1-; 16:3(6Z,9Z,12Z), [M-H+CH3COONa]1-; 3E,8Z,11Z-Tetradecatrienyl acetate, [M-H+CH3COONa]1-; 4,7,10,13-Hexadecatetraenoic acid, [M-H+CH3COONa]1-; 4,7,10-hexadecatrienoic acid, [M-H+CH3COONa]1-; 5E,8E,11E-hexadecatrienoic acid, [M-H+CH3COONa]1-; 7,10,13-hexadecatrienoic acid, [M-H+CH3COONa]1-; 9,12,15-hexadecatrienoic acid, [M-H+CH3COONa]1-; 9Z,11E…	220741	349592	229918	1259065	1405958	932824	135168	130916	161004	924502	743522	1068202
met_199	221.025	3.65	17.241	138.44	Unknown	Unknown	530143	105799	126699	3967680	272378	542778	2110804	114233	188680	74035.8	164463	276679
met_208	265.147	17.396	39.512	316.24	Unknown	Ipomeamaronol, [M-H]1-	62242.4	3346.76	266737	786181	1051793	657662	319593	272888	157508	947243	581247	1201460
met_209	233.118	4.947	23.243	186.62	Unknown	3,7-Dimethyl-8,11-dioxo-2E,6E,9E-dodecatrienal, [M-H]1-	256940	217723	179222	1366930	1242066	1258046	176667	176879	160667	411994	536700	408824
met_218	307.192	13.583	22.029	174.49	Unknown	(E)-2-Octenyl hexanoate, [M-H+CH3COONa]1-; 10E-Dodecenyl acetate, [M-H+CH3COONa]1-; 11-Dodecenyl acetate, [M-H+CH3COONa]1-; 13-tetradecanolide, [M-H+CH3COONa]1-; 14,14,14-Trifluoro-11E-tetradecenyl acetate, [M-H]1-; 2,4-dimethyl-2E-dodecenoic acid, [M-H+CH3COONa]1-; 2-Hexenyl octanoate, [M-H+CH3COONa]1-; 2-tetradecenoic acid, [M-H+CH3COONa]1-; 3-oxo-Tetradecanal, [M-H+CH3COONa]1-; 3E-Dodecenyl ac…	3713408	21668.4	52144.9	778893	31193.2	709259	35307.3	40219.8	67093.9	627100	482594	9961.97
met_236	251.201	14.703	20.697	165.37	Unknown	(E)-3,7-Dimethyl-2,6-octadienyl hexanoate, [M-H]1-; (Z)-3-Decenyl (E)-2-hexenoate, [M-H]1-; (Z)-3-Decenyl (E)-3-hexenoate, [M-H]1-; (Z)-3-Dodecenyl (E)-2-butenoate, [M-H]1-; 10-hexadecynoic acid, [M-H]1-; 10E,12E-Tetradecadienyl acetate, [M-H]1-; 10Z,12E-hexadecadienoic acid, [M-H]1-; 11-Methyl-9Z,12-tridecadienyl acetate, [M-H]1-; 11E,13-Tetradecadienyl acetate, [M-H]1-; 2-hexadecynoic acid, [M-…	90854.7	206474	174510	725695	1014094	498605	204836	192444	208667	797743	1020349	658408
met_238	297.242	13.694	21.976	174.31	Unknown	10-HOME(8), [M-H]1-; 10-keto stearic acid, [M-H]1-; 10R-HOME(11Z), [M-H]1-; 11-HOME(9), [M-H]1-; 11-oxo-octadecanoic acid, [M-H]1-; 11R-HOME(12Z), [M-H]1-; 12-oxo-octadecanoic acid, [M-H]1-; 12R-HOME(10E), [M-H]1-; 12R-HOME(13Z), [M-H]1-; 13-HpOME(14E), [M-H]1-; 13-oxo-octadecanoic acid, [M-H]1-; 13R-HOME(11E), [M-H]1-; 14-oxo-octadecanoic acid, [M-H]1-; 15-oxo-octadecanoic acid, [M-H]1-; 16-meth…	1448164	396353	302513	364308	423634	287074	450403	230192	236637	291120	327526	312528
met_244	436.281	13.367	26.28	205.86	Unknown	Unknown	11052.8	43797.4	53191.1	211406	248852	129492	5722.98	55844.7	25620.3	9275.74	35153.1	12092
met_247	271.227	11.116	21.152	168.41	Unknown	11-hydroxy palmitic acid, [M-H]1-; 14-hydroxy palmitic acid, [M-H]1-; 15-hydroxy-hexadecanoic acid, [M-H]1-; 2-hydroxy palmitic acid, [M-H]1-; 3S-hydroxypalmitic acid, [M-H]1-; 4-hydroxy palmitic acid, [M-H]1-; 5-hydroxy-hexadecanoic acid, [M-H]1-; 7R-hydroxy-hexadecanoic acid, [M-H]1-; 8S-hydroxy-hexadecanoic acid, [M-H]1-; 9-methoxy-pentadecanoic acid, [M-H]1-; Juniperic acid, [M-H]1-	220392	178657	165636	753551	967535	802485	79374.5	149542	164339	521364	824701	686600
met_250	365.234	15.051	23.859	187.86	Unknown	15-methyl-15R-PGE2, [M-H]1-; 15-methyl-15S-PGD2, [M-H]1-; 15R-PGE2 methyl ester, [M-H]1-	3498087	114143	145827	108959	129318	164092	164164	164674	106714	146468	187928	102659
met_254	445.252	16.533	26.374	206.48	Unknown	Unknown	356191	304074	207018	283411	363568	235808	160162	175653	212921	378540	204763	224355
met_260	524.169	4.946	28.382	221.32	Unknown	Unknown	123245	187832	115881	1336995	1183346	699004	110334	148108	132920	232001	323058	330990
met_263	218.932	18.138	15.354	123.19	Unknown	Unknown	73235.1	530440	42346.2	194236	1138093	165919	118709	616672	932707	202289	315229	23039.2
met_272	805.983	16.414	28.804	222.63	Unknown	Unknown	1.7888e+06	173979	197246	318114	364473	546599	159126	415283	170229	185971	527748	832528
met_274	359.146	10.51	23.317	183.66	Unknown	Unknown	103592	346687	727508	269970	301294	656568	568534	349632	419842	640777	554652	271936
met_276	981.016	18.182	32.683	252.05	Unknown	Unknown	450813	469054	500542	396117	498688	512076	438255	485986	399685	648911	484653	586511
met_277	411.249	15.753	25.63	201.1	Unknown	10-[5]-ladderane-decanoic acid, [M-H+CH3COONa]1-; 22:5(4Z,7Z,10Z,13Z,16Z), [M-H+CH3COONa]1-; 4,7,10,13,16-docosapentaenoic acid, [M-H+CH3COONa]1-; 4,8,12,15,19-docosapentaenoic acid, [M-H+CH3COONa]1-; 7,10,13,16,19-docosapentaenoic acid, [M-H+CH3COONa]1-; DPA, [M-H+CH3COONa]1-; Ethyl icosapentate, [M-H+CH3COONa]1-; docosapentaenoic acid, [M-H+CH3COONa]1-	76318.6	175686	139567	617183	567569	181549	80422.3	45352.2	88719.5	191536	184057	95886.3
met_281	223.169	12.203	19.557	157.16	Unknown	(E)-2-Hexenyl (E)-2-octenoate, [M-H]1-; (E)-3,7-Dimethyl-2,6-octadienyl butyrate, [M-H]1-; 10-tetradecynoic acid, [M-H]1-; 10Z,12E-tetradecadienoic acid, [M-H]1-; 11-tetradecynoic acid, [M-H]1-; 12-tetradecynoic acid, [M-H]1-; 13-tetradecynoic acid, [M-H]1-; 14:2(6,9), [M-H]1-; 2-Propenyl cyclohexanepentanoate, [M-H]1-; 2E,4E-tetradecadienoic acid, [M-H]1-; 3,4-tetradecadienoic acid, [M-H]1-; 3-o…	105256	179976	136126	824172	964372	835101	94800.9	91163.4	103794	535980	451797	909614
met_286	653.402	15.64	33.226	258.04	Unknown	Unknown	227993	292558	340289	359571	353460	600927	293901	250889	248220	448417	342163	419155
met_288	331.263	16.408	23.456	185.33	Unknown	10-[3]-ladderane-decanoic acid, [M-H]1-; 22:4(4Z,7Z,10Z,13E), [M-H]1-; 22:4(7Z,13Z,16Z,19Z), [M-H]1-; 3,7,11,15-Tetramethyl-2E,6E,10E,14-hexadecatetraenyl acetate, [M-H]1-; 4,7,10,13-docosatetraenoic acid, [M-H]1-; 8,12,16,19-docosatetraenoic acid, [M-H]1-; Adrenic acid, [M-H]1-; Adrenic Acid, [M-H]1-	120278	125564	70522.8	458752	460064	119162	72270.5	49913.4	41569.3	128146	120977	62362.6
met_296	279.161	11.153	21.108	167.84	Unknown	(E)-2-Hexenyl hexanoate, [M-H+CH3COONa]1-; (E)-2-Octenyl butyrate, [M-H+CH3COONa]1-; (Z)-2-Nonenyl propionate, [M-H+CH3COONa]1-; (Z)-3-Hexenyl hexanoate, [M-H+CH3COONa]1-; 1-Ethenylhexyl butanoate, [M-H+CH3COONa]1-; 10-Lauroleic acid, [M-H+CH3COONa]1-; 11-Dodecanolide, [M-H+CH3COONa]1-; 11-lauroleic acid, [M-H+CH3COONa]1-; 2-lauroleic acid, [M-H+CH3COONa]1-; 2E-Decenyl acetate, [M-H+CH3COONa]1-; …	3757296	45951.9	10523.6	138467	257285	6353.68	21655.2	41627.6	10926.9	142344	117554	203191
met_298	981.017	18.541	32.704	252.21	Unknown	Unknown	435080	278957	435616	331665	325900	340361	342723	443756	435418	350377	374719	457140
met_305	528.27	12.459	28.045	218.63	Unknown	Unknown	51183.3	16871	9848.36	250289	216107	252252	12954.7	15087.4	23676.1	40081.5	51544	34213.5
met_308	665.405	14.564	33.816	262.55	Unknown	Unknown	4169128	52150.5	16980.2	54151.2	47476.3	56895.5	15983.8	34930.8	58953.2	62806.6	36541.4	57381.9
met_313	189.128	4.945	18.367	148.98	Unknown	10-fluoro-capric acid, [M-H]1-	117810	83874.1	48937.1	1210360	988215	780023	80573.4	90920.2	89339	209511	295646	229033
met_319	351.25	16.717	24.133	190.3	Unknown	Unknown	1358195	136850	146918	160961	165050	138232	119343	102644	145595	150032	134937	144288
met_324	225.185	13.449	19.549	157.01	Unknown	(E)-2-Octenyl hexanoate, [M-H]1-; 10E-Dodecenyl acetate, [M-H]1-; 11-Dodecenyl acetate, [M-H]1-; 13-tetradecanolide, [M-H]1-; 2,4-dimethyl-2E-dodecenoic acid, [M-H]1-; 2-Hexenyl octanoate, [M-H]1-; 2-tetradecenoic acid, [M-H]1-; 3-oxo-Tetradecanal, [M-H]1-; 3E-Dodecenyl acetate, [M-H]1-; 3E-tetradecenoic acid, [M-H]1-; 4E-Dodecenyl acetate, [M-H]1-; 5-methyl-2E-tridecenoic acid, [M-H]1-; 5E-Dodec…	86402.2	48214.4	34194.9	666833	772288	596373	23203.7	91555.9	33097.8	491229	456576	662437
met_325	283.242	15.339	23.545	187.26	Unknown	Unknown	92842.1	34649.8	50523.1	175759	492772	168257	91069.6	51922	43821.9	37723.3	175174	56176.3
met_327	311.167	14.283	23.657	187.39	Unknown	Unknown	210420	260694	59139.8	225618	250077	229561	373678	218708	132686	313035	131834	589329
met_331	957.966	17.006	31.025	239.27	Unknown	Unknown	381618	184596	172044	388463	407423	199783	242203	405326	240621	922042	201234	100892
met_334	587.503	16.308	32.161	250.29	Unknown	Mayolene-20, [M-H]1-	3927199	41638.4	43844.8	5427.2	38013.5	48494.1	28168.2	16079.6	14334.9	46895.4	16095.3	50581.2
met_335	341.268	16.355	23.726	187.27	Unknown	Eicosanedioic acid, [M-H]1-; PGF1a alcohol, [M-H]1-	1565472	115070	110179	114213	121325	101946	101399	123916	139516	98219.4	92681.7	108769
met_337	957.967	15.898	31.967	246.59	Unknown	Unknown	400093	399033	314530	288963	219665	268428	221988	404267	409318	455523	249041	381352
met_341	311.167	15.758	22.449	177.76	Unknown	Unknown	1.22786e+06	207823	267875	564617	485849	354442	230318	266635	218099	293374	332819	363156
met_346	321.209	14.565	32.656	258.92	Unknown	Unknown	2943835	42556.1	42879.2	91287	88920.7	25747.3	38749.6	31954.3	80424	37267.8	28926.2	30918.2
met_354	554.343	12.247	30.402	236.85	Unknown	Unknown	68985.2	44263.5	39793.2	71413.1	95885.7	51204.3	21605.3	25987	44088.8	41401.7	88103.2	50151.9
met_355	361.197	9.605	24.234	190.9	Unknown	12-hydroxy-5,8,10-heptadecatrienoic acid, [M-H+CH3COONa]1-; 12S-HHTrE, [M-H+CH3COONa]1-; Dihydropanaxacol, [M-H+CH3COONa]1-; methyl (2E,6E,10R,11S)-10,11-epoxy-3,7,11-trimethyltrideca-2,6-dienoate, [M-H+CH3COONa]1-	85768.1	57696.2	46846.8	1067902	1177607	818888	51260.2	70033.6	51928.5	137802	132455	144082
met_360	569.255	10.634	30.298	235.88	Unknown	Unknown	134516	192035	209810	172804	198703	228026	185980	192943	165842	255757	188511	207932
met_363	307.263	16.801	22.605	179.09	Unknown	(E)-3,7-Dimethyl-2,6-octadienyl decanoate, [M-H]1-; 11,14-eicosadienoic acid, [M-H]1-; 11Z,15Z-eicosadienoic acid, [M-H]1-; 20:2(5Z,11Z), [M-H]1-; 20:2(5Z,13Z), [M-H]1-; 20:2(5Z,15Z), [M-H]1-; 20:2(5Z,9Z), [M-H]1-; 20:2(6,11), [M-H]1-; 20:2(7Z,14Z), [M-H]1-; 2E,13Z-Octadecadienyl acetate, [M-H]1-; 3E,13E-Octadecadienyl acetate, [M-H]1-; 7,13-Eicosadienoic acid, [M-H]1-; 8,11-Eicosadienoic acid, […	562133	115145	82771.8	163155	87709.4	124402	97522.3	92916.5	108376	139206	126880	102343
met_364	247.17	12.131	20.575	164.52	Unknown	16:4(4Z,7Z,10Z,13Z), [M-H]1-; 16:4(6,9,12,15), [M-H]1-; 2E,6Z,8Z,12E-hexadecatetraenoic acid, [M-H]1-; 3,9-hexadecadiynoic acid, [M-H]1-; 4,7,11,14-hexadecatetraenoic acid, [M-H]1-; 4,8,12,16-hexadecatetraenoic acid, [M-H]1-; 4-[3]-ladderane-butanoic acid, [M-H]1-; 7,10-hexadecadiynoic acid, [M-H]1-; 8,10-hexadecadiynoic acid, [M-H]1-; Octyl phenylacetate, [M-H]1-	46390.4	202927	159771	427923	629556	439308	85092.9	111238	123232	364987	473087	666281
met_367	264.16	13.384	20.617	164.32	Unknown	Unknown	1455230	156308	106547	145207	175651	113436	172239	89719.8	131189	127573	116276	162491
met_378	257.175	8.051	20.02	159.73	Unknown	2-methyl-tridecanedioic acid, [M-H]1-; 3-methyl-tridecanedioic acid, [M-H]1-; 4-methyl-tridecanedioic acid, [M-H]1-; DIBUTYL ADIPATE, [M-H]1-; Diisobutyl adipate, [M-H]1-; Tetradecanedioic acid, [M-H]1-	219428	329555	333806	224960	280988	283600	222344	296010	365953	228670	309492	275270
met_384	387.142	10.599	23.854	187.43	Unknown	Unknown	14066.7	201337	180921	153543	174078	192922	144931	109406	184005	210964	155849	236095
met_386	363.918	1.817	21.18	166.61	Unknown	Unknown	81412	367510	85559.8	19557.9	77442.6	431248	68144.8	609127	75221.3	29466.1	20192.8	228793
met_387	677.451	15.339	33.905	263.15	Unknown	Unknown	13813.7	23066.8	37493.5	146774	449491	36342.1	13727.1	15983.7	31947.3	30247.3	34650.6	12278.9
met_388	315.195	7.139	22.98	181.9	Unknown	12-deoxy-J2-IsoP, [M-H]1-; 15-deoxy-delta-12,14-PGA2, [M-H]1-; 15-deoxy-delta-12,14-PGJ2, [M-H]1-; 5-deoxy-J2-IsoP, [M-H]1-; 8-deoxy-J2-IsoP, [M-H]1-; PGA2 1,15-lactone, [M-H]1-; ent-15-deoxy-J2-IsoP, [M-H]1-; preclavulone lactone I, [M-H]1-	28123.6	7853.56	27129.6	322202	214132	196655	7414.44	18552.3	11699.6	74448.6	15187.3	67033.2
met_394	555.27	12.218	28.79	224.21	Unknown	Unknown	71991.7	47852	20998.8	289058	364533	184027	21680.8	43559.1	46311.6	43004.3	362042	157852
met_396	495.215	4.945	28.342	221.33	Unknown	EI-1625-2, [M-H]1-	79622.6	102846	61607.8	827897	752849	417679	68970.8	93392.9	65611.6	113370	170274	211333
met_398	255.822	1.281	15.905	126.62	Unknown	Unknown	339371	68839.1	728789	244493	18813.8	31513.5	236826	323318	37229.7	289651	261417	121013
met_402	332.055	1.631	21.566	170.26	Unknown	Unknown	341324	537827	242729	111138	128793	106785	291264	701191	471755	53314.7	145480	98578.2
met_403	285.206	10.757	21.391	169.95	Unknown	10-hydroxy-16-oxo-hexadecanoic acid, [M-H]1-; 9-hydroxy-16-oxo-hexadecanoic acid, [M-H]1-; Hexadecanedioic acid, [M-H]1-	103396	210204	154635	346818	408451	404626	124644	168395	194514	247569	331177	476975
met_404	375.18	14.933	24.326	191.38	Unknown	Unknown	157496	341513	247196	159054	188826	90091	163231	169916	132098	260339	196304	180914
met_409	243.196	8.366	19.882	159.06	Unknown	10-hydroxy-tetradecanoic acid, [M-H]1-; 11-hydroxy-tetradecanoic acid, [M-H]1-; 3-hydroxy-tetradecanoic acid, [M-H]1-; 5-hydroxy-tetradecanoic acid, [M-H]1-; 6-hydroxy-tetradecanoic acid, [M-H]1-; alpha-hydroxy myristic acid, [M-H]1-; omega-hydroxy myristic acid, [M-H]1-	120613	155235	136360	340229	388783	471287	107743	166667	147913	281102	416467	440926
met_419	780.947	15.676	26.24	202.79	Unknown	Unknown	2015289	85812.3	59209.9	129389	82282.9	19134.4	147259	150224	131699	33383.9	63506.2	104357
met_423	465.287	12.283	27.11	212.01	Unknown	Unknown	167592	106366	211647	154190	253523	112260	149931	150065	148797	167571	415482	77719.7
met_424	189.128	4.946	19.911	161.63	Unknown	10-fluoro-capric acid, [M-H]1-	97987.9	72576.2	84742.9	741643	584731	475382	56321.3	62855.3	25266.6	152982	232326	137552
met_425	352.284	15.691	23.863	188.13	Unknown	N-oleoyl alanine, [M-H]1-; N-palmitoyl proline, [M-H]1-	1466225	84890.4	37382	116153	110413	72381.6	55904.1	79889.3	87123.4	43050.6	93860.2	76316.5
met_426	957.965	14.514	31.934	246.33	Unknown	Unknown	501004	150424	173038	140652	138811	115774	271247	177255	105586	327035	250030	153581
met_427	504.933	2.144	24.426	190.45	Unknown	Unknown	64443.4	612060	111127	165337	128856	86387.4	54283.7	132061	104296	122507	54123.6	173809
met_428	363.918	2.203	21.132	166.24	Unknown	Unknown	101065	363650	81783.7	298672	93324.8	153063	175656	53172.7	75105.4	928741	34720.7	144780
met_432	223.02	2.477	17.029	136.65	Unknown	Unknown	986014	57431.9	129370	276736	175545	316314	367414	95118.7	38713.1	576760	108802	31291.7
met_435	421.133	14.542	24.561	192.51	Unknown	Unknown	2021203	70700.1	44651	49303.9	70664.8	46509.1	36843.9	18335.6	70225.6	29221.4	45795.6	64588.3
met_436	396.216	16.633	26.005	204.32	Unknown	Unknown	72730.4	20618.3	147763	125555	118551	120549	121008	159487	129448	134019	124614	120077
met_437	453.174	7.296	25.885	202.52	Unknown	Unknown	219475	254787	353354	153476	161376	174921	258429	314827	342765	199158	320948	233925
met_438	411.006	1.274	23.376	183.29	Unknown	Unknown	604751	13674.5	1367431	395261	147979	80825.9	174663	57968.9	82970.5	171395	208983	107713
met_439	559.324	16.388	30.288	235.9	Unknown	Unknown	1764068	20993.8	69296.8	62246.6	63736.7	70626.1	82091.3	70770.7	57316.8	61603.8	68988.4	58254
met_442	225.185	13.95	19.579	157.26	Unknown	(E)-2-Octenyl hexanoate, [M-H]1-; 10E-Dodecenyl acetate, [M-H]1-; 11-Dodecenyl acetate, [M-H]1-; 13-tetradecanolide, [M-H]1-; 2,4-dimethyl-2E-dodecenoic acid, [M-H]1-; 2-Hexenyl octanoate, [M-H]1-; 2-tetradecenoic acid, [M-H]1-; 3-oxo-Tetradecanal, [M-H]1-; 3E-Dodecenyl acetate, [M-H]1-; 3E-tetradecenoic acid, [M-H]1-; 4E-Dodecenyl acetate, [M-H]1-; 5-methyl-2E-tridecenoic acid, [M-H]1-; 5E-Dodec…	40607.9	54750.4	63686.9	284548	352341	313536	54135.8	69313.5	47037.7	446505	437273	472949
met_443	323.218	15.459	23.105	182.71	Unknown	(+)-12-methyl myristic acid, [M-H+CH3COONa]1-; 1,3,5,7-Tetramethyldecyl formate, [M-H+CH3COONa]1-; 10R-Methyldodecyl acetate, [M-H+CH3COONa]1-; 11-methyl-tetradecanoic acid, [M-H+CH3COONa]1-; 13:0(12Me,12Me), [M-H+CH3COONa]1-; 2-methyl-tetradecanoic acid, [M-H+CH3COONa]1-; 3,5-Dimethyltridecanoic acid, [M-H+CH3COONa]1-; 3,7,11-trimethyl-dodecanoic acid, [M-H+CH3COONa]1-; 3-Methylbutyl decanoate, …	2031293	93479	56073.9	81739	101360	96405.2	40026.8	52813.3	104020	76965.1	49498.5	76012.3
met_444	499.303	16.262	27.454	214.31	Unknown	Unknown	2527357	24853.5	15410.9	79923.1	54386.8	103585	78970.6	51012.4	28069.1	55053.4	72522.6	22451.2
met_449	337.234	16.378	25.783	203.72	Unknown	13,13-dimethyl-tetradecanoic acid, [M-H+CH3COONa]1-; 13-methyl-pentadecanoic acid, [M-H+CH3COONa]1-; 14:0(10Me,13Me), [M-H+CH3COONa]1-; 2,4-dimethyl-tetradecanoic acid, [M-H+CH3COONa]1-; 2,6-dimethyl-tetradecanoic acid, [M-H+CH3COONa]1-; 2,8-dimethyl-tetradecanoic acid, [M-H+CH3COONa]1-; 2-ethyl-2-butyl-decanoic acid, [M-H+CH3COONa]1-; 2-heptyl-nonanoic acid, [M-H+CH3COONa]1-; 2-hexyl-decanoic ac…	626807	161641	139791	169485	109959	127126	115071	104523	128187	135520	95165.7	169709
met_451	499.361	16.632	28.139	219.69	Unknown	Unknown	826716	83733.4	83552	96309.2	99411.7	70623.7	71060.6	104194	98948.3	57493.2	83525.1	52142
met_459	501.239	16.371	28.161	219.84	Unknown	Unknown	99364.6	157090	171003	123052	95279	134466	71774	99469.8	152540	146416	21668.5	148554
met_462	375.181	15.311	24.266	190.9	Unknown	Unknown	597496	189780	167206	225758	233164	185483	128023	154833	192925	275047	168130	358119
met_471	279.195	9.609	24.038	191.34	Unknown	12-hydroxy-5,8,10-heptadecatrienoic acid, [M-H]1-; 12S-HHTrE, [M-H]1-; Dihydropanaxacol, [M-H]1-; methyl (2E,6E,10R,11S)-10,11-epoxy-3,7,11-trimethyltrideca-2,6-dienoate, [M-H]1-	71831	36284.4	29299.5	766206	805062	563943	19410.3	44552.6	24052.1	87140.9	78658.2	82485.8
met_474	249.977	4.014	17.872	142.63	Unknown	Unknown	74460.2	33441.1	18942.5	50323.7	478170	72849.9	516224	23332.5	77115.6	45150.4	947022	72485.3
met_482	295.263	17.022	22.249	176.55	Unknown	10-methylene-octadecanoic acid, [M-H]1-; 10E-nonadecenoic acid, [M-H]1-; 11Z-Heptadecenyl acetate, [M-H]1-; 13-Cyclohexyltridecanoic acid, [M-H]1-; 17-methyl-6Z-octadecenoic acid, [M-H]1-; 18:1(12E)(11Me), [M-H]1-; 18:1(13Z)(17Me), [M-H]1-; 18:1(7Z)(17Me), [M-H]1-; 19:1(11Z), [M-H]1-; 19:1(12Z), [M-H]1-; 19:1(13Z), [M-H]1-; 19:1(16Z), [M-H]1-; 19:1(6Z), [M-H]1-; 19:1(9Z), [M-H]1-; 2,5-dimethyl-2-…	510809	103609	84317.4	117964	151966	70995.8	65339.9	83503.2	81802.6	75910.1	86899.2	65668.5
met_486	241.18	10.452	20.079	160.72	Unknown	10-keto myristic acid, [M-H]1-; 12-hydroxy-13-tetradecenoic acid, [M-H]1-; 12-methyl-10-oxo-tridecanoic acid, [M-H]1-; 13-keto myristic acid, [M-H]1-; 14-hydroxy-12-tetradecenoic acid, [M-H]1-; 14-hydroxy-5Z-tetradecenoic acid, [M-H]1-; 2-oxo-tetradecanoic acid, [M-H]1-; 3-oxo-tetradecanoic acid, [M-H]1-; 4-keto myristic acid, [M-H]1-; 6-oxo-tetradecanoic acid, [M-H]1-; 7-Oxotetradecanoic acid, […	342892	276936	338867	74337	97330.3	192535	278572	433266	275035	129074	229612	97552.5
met_487	277.144	10.231	20.86	165.9	Unknown	Unknown	57754.9	228511	232108	198389	203838	230040	231221	225709	271802	204846	216581	178391
met_489	507.372	18.582	28.796	224.76	Unknown	Unknown	136051	234576	67032	39438.5	373469	110924	65499.6	131641	373924	48929.4	175221	60002.7
met_492	730.951	15.12	25.174	194.72	Unknown	Unknown	1575043	63772.4	91361.2	40765.8	74022	101886	63407.5	56509.9	39193.5	93735.7	73323.3	40317.1
met_494	524.169	4.947	27.234	212.3	Unknown	Unknown	38528.3	79203.8	42491.1	624880	590606	353398	45748.2	61449.2	59668.3	99662.8	103648	63643.7
met_499	457.314	15.884	26.887	210.36	Unknown	Unknown	1139739	81338.8	74452.8	60437.6	131783	65381.1	40107.7	89566.8	74658.4	36198.1	50507.9	92786.7
met_500	299.08	10.201	20.823	165.05	Unknown	Unknown	10222.5	91404.6	393769	132586	88590.2	430493	342644	151197	99501.7	310158	219307	227126
met_503	293.178	12.873	25.357	201.48	Unknown	Unknown	1.30402e+06	131897	130050	130388	316777	194104	165853	152753	160576	154692	68923.9	190114
met_509	599.301	11.988	32.078	249.53	Unknown	Unknown	114086	108726	164076	153264	135104	175487	126075	126491	67784.7	195628	143032	158909
met_513	495.215	4.947	27.189	212.26	Unknown	EI-1625-2, [M-H]1-	68292	61297.5	42099.9	583415	546424	329839	26428.7	59510	51229.1	87980	131000	139242
met_514	655.359	17.618	33.438	259.68	Unknown	Unknown	1856103	50176.9	44440.8	50348.5	26471.2	119463	100526	103336	55330.1	56596.6	91760.7	46041.4
met_519	383.314	17.537	25.137	197.67	Unknown	Tetrahydropersin, [M-H]1-; Tricosanedioic acid, [M-H]1-	403810	106886	72755.5	136005	95702.5	101555	66338.8	64509	94362.7	103257	56506.6	128523
met_523	427.156	10.616	25.189	197.39	Unknown	Unknown	21744.2	166791	118487	151684	167674	147775	116982	152061	170982	92112	117137	132775
met_524	393.296	18.136	25.72	202.11	Unknown	Unknown	192480	96670.8	74093.9	94545.7	66018.6	53486	33430.6	42484.7	102912	77742.6	36641.3	83419.6
met_526	353.211	13.875	24.501	193.18	Unknown	Unknown	2015393	44916.6	46733.4	50376	46534	52974	44382.1	45160.3	19798.5	18361	27017.3	47264.3
met_528	519.146	11.076	27.941	217.9	Unknown	Unknown	112156	131713	176144	141747	155416	198614	122795	130139	127061	157867	121911	229818
met_532	197.154	11.029	18.67	151.06	Unknown	(E)-2-Hexenyl hexanoate, [M-H]1-; (E)-2-Octenyl butyrate, [M-H]1-; (Z)-2-Nonenyl propionate, [M-H]1-; (Z)-3-Hexenyl hexanoate, [M-H]1-; 1-Ethenylhexyl butanoate, [M-H]1-; 10-Lauroleic acid, [M-H]1-; 11-Dodecanolide, [M-H]1-; 11-lauroleic acid, [M-H]1-; 2-lauroleic acid, [M-H]1-; 2E-Decenyl acetate, [M-H]1-; 3-Ethylundecan-2,4-dione, [M-H]1-; 3Z-Decenyl acetate, [M-H]1-; 4E-Decenyl acetate, [M-H]1…	520847	74832	49030.2	473945	481581	6775.49	43617.7	55501.3	57072.9	7379.7	207012	610398
met_534	268.149	11.521	20.439	162.76	Unknown	Unknown	217985	37942.3	136477	96478.4	104132	315086	169937	528972	268693	231215	306362	38739.8
met_541	360.086	4.737	22.835	179.82	Unknown	Unknown	204621	310136	237629	81301.8	113637	69855.4	188568	478416	273037	49585.2	103834	76825.5
met_545	381.171	16.529	23.957	188.35	Unknown	Unknown	898325	46195.5	50135.8	88257.1	56409.2	28530.4	25234.8	36211.7	22953.6	68252.6	27545.4	35957.8
met_547	361.237	8.237	23.752	187.08	Unknown	10,11-DiHDPE, [M-H]1-; 13,14-DiHDPE, [M-H]1-; 16,16-dimethyl-PGA2, [M-H]1-; 16,17-DiHDPE, [M-H]1-; 19,20-DiHDPE, [M-H]1-; 1a,1b-dihomo-15-deoxy-delta-12,14-PGD2, [M-H]1-; 1a,1b-dihomo-PGJ2, [M-H]1-; 7,8-DiHDPE, [M-H]1-	53116.1	80891.9	75683	272173	314016	386365	79688.4	92301.2	76180.4	215139	265143	236028
met_554	345.242	12.6	23.893	188.51	Unknown	Unknown	25051.3	69118.8	25620.1	384389	432181	185932	32632.1	16728	24380	103389	151338	62183.2
met_557	279.195	10.621	21.404	170.21	Unknown	12-hydroxy-5,8,10-heptadecatrienoic acid, [M-H]1-; 12S-HHTrE, [M-H]1-; Dihydropanaxacol, [M-H]1-; methyl (2E,6E,10R,11S)-10,11-epoxy-3,7,11-trimethyltrideca-2,6-dienoate, [M-H]1-	69881.4	26993.9	18246	655122	610106	571982	36381.3	10861.7	33952.2	47698	63286.6	37745.9
met_564	392.289	15.874	24.971	196.2	Unknown	N-palmitoyl histidine, [M-H]1-	753524	89620.1	106661	148539	127666	156395	127775	92823.9	47269.7	142404	248730	126618
met_572	453.286	15.352	26.5	207.36	Unknown	Unknown	1370882	35471.8	43740.5	35325.6	49619.6	5535.25	52582.7	45813.4	44535.6	45663.3	65077.3	41785.3
met_575	601.519	16.366	32.656	254.03	Unknown	Unknown	1344025	48173.6	31424.8	31113.1	49033	16653.8	36684.4	15020	45105.3	45292.1	12550.8	13435.2
met_576	706.449	17.763	34.183	265.1	Unknown	Unknown	408474	8648.15	80900.4	94765.7	11561.6	216606	157170	104901	50096.4	105372	194255	75282.5
met_577	323.167	11.847	23.916	189.17	Unknown	Unknown	209268	75717.9	48240.4	45789.6	61083.5	55300.1	124688	47070	134329	156012	437947	56971.5
met_584	357.058	1.42	22.719	178.96	Unknown	Unknown	49251.9	225271	170393	173653	140817	111567	173355	97680.9	234076	195570	214596	183553
met_586	239.201	14.598	20.109	161.03	Unknown	(E)-8-Tetradecenyl formate, [M-H]1-; (E)-9-Tetradecenyl formate, [M-H]1-; (Z)-5-Decenyl 3-methylbutanoate, [M-H]1-; (Z)-7-Dodecenyl propionate, [M-H]1-; 10Z-Tridecenyl acetate, [M-H]1-; 10Z-pentadecenoic acid, [M-H]1-; 11E-Tridecenyl acetate, [M-H]1-; 14-pentadecenoic acid, [M-H]1-; 15:1(7Z), [M-H]1-; 15:1(9Z), [M-H]1-; 2,5-dimethyl-2E-tridecenoic acid, [M-H]1-; 2-Tridecenyl acetate, [M-H]1-; 2-p…	692923	112818	158193	125974	145673	169674	135816	122241	126161	251870	153976	182596
met_589	365.265	17.2	24.69	194.45	Unknown	(+)-Isostearic acid, [M-H+CH3COONa]1-; 10-methyl-heptadecanoic acid, [M-H+CH3COONa]1-; 11,15-dimethyl-hexadecanoic acid, [M-H+CH3COONa]1-; 14-Methylheptadecanoic acid, [M-H+CH3COONa]1-; 15-methyl-heptadecanoic acid, [M-H+CH3COONa]1-; 2,14-dimethyl-hexadecanoic acid, [M-H+CH3COONa]1-; 2,6-Dimethyl-5-heptenyl nonanoate, [M-H+CH3COONa]1-; 2,6-dimethyl-hexadecanoic acid, [M-H+CH3COONa]1-; 4,14-dimeth…	900017	62940	84175.6	110807	64815.5	54182.7	85873.4	72923.8	78922.8	63686.6	63524.2	72815.5
met_590	355.188	4.945	25.317	199.62	Unknown	Unknown	71291.6	51467.1	35130.9	368882	333348	346066	40124.8	45266.7	42006.9	125310	132850	62658.8
met_597	329.247	16.003	23.277	183.94	Unknown	10-[5]-ladderane-decanoic acid, [M-H]1-; 22:5(4Z,7Z,10Z,13Z,16Z), [M-H]1-; 4,7,10,13,16-docosapentaenoic acid, [M-H]1-; 4,8,12,15,19-docosapentaenoic acid, [M-H]1-; 7,10,13,16,19-docosapentaenoic acid, [M-H]1-; DPA, [M-H]1-; Ethyl icosapentate, [M-H]1-; docosapentaenoic acid, [M-H]1-	13090.2	12419.6	15522	107972	96487.8	18275.8	14927.1	17055.8	39561.9	13229.9	18689.5	442146
met_607	489.187	13.502	27.73	216.59	Unknown	Unknown	353320	75588.5	24774	9173.41	80671.4	60678.6	142284	48046.9	182284	180617	46393.7	65608.4
met_613	439.108	10.611	24.742	193.69	Unknown	Unknown	344558	119399	54152.3	131139	59464	38035.9	55026.8	81492.6	76077.5	62198.4	94382.3	127764
met_620	469.154	12.301	26.934	210.58	Unknown	Unknown	129346	185823	110030	102595	165357	26675.6	86924.2	87091	132511	137530	108067	16694.3
met_623	165.913	1.074	16.387	133.94	Unknown	Unknown	61226.7	117021	104651	145122	179038	64217.5	117286	151119	116653	87432.4	77756.2	166179
met_624	711.269	10.618	33.171	257.17	Unknown	Unknown	554952	94941.3	67737.3	93859.1	97924.4	105109	64872.8	67741.3	108570	95203.9	36444.1	117986
met_625	448.305	7.846	25.187	197.08	Unknown	Unknown	60755.6	50352.9	80792.6	76729.6	136642	50664.8	56677.3	46713.8	75263.7	87992.5	200081	45679.8
met_626	269.212	11.198	20.971	167.02	Unknown	(+)-12-hydroxy-9Z-hexadecenoic acid, [M-H]1-; 10-keto palmitic acid, [M-H]1-; 10-oxo-14-methyl-pentadecanoic acid, [M-H]1-; 11-keto palmitic acid, [M-H]1-; 15-oxo-hexadecanoic acid, [M-H]1-; 16-hydroxy-5-hexadecenoic acid, [M-H]1-; 16-hydroxy-6-hexadecenoic acid, [M-H]1-; 16-hydroxy-9E-hexadecenoic acid, [M-H]1-; 2-keto palmitic acid, [M-H]1-; 2-methyl-4-oxo-pentadecanoic acid, [M-H]1-; 3-keto pa…	142528	86830.9	65958.2	111602	139738	112026	264150	49465.4	125848	138348	139473	102550
met_629	453.205	4.944	27.043	211.64	Unknown	Unknown	25805.7	68271	31421.5	459610	388145	225342	35541.4	58763.6	54989.2	61103.1	102024	116734
met_632	489.187	12.977	28.592	223.38	Unknown	Unknown	168613	112055	59829.1	211975	83611.4	38218.3	60971.4	84428.7	94855	184581	75707.2	89246.4
met_635	407.185	14.327	25.752	202.13	Unknown	Unknown	193642	46617.7	37852.7	215820	43749.5	32939.4	75611.5	50605.1	162771	177800	16087.4	74129.9
met_636	587.154	16.536	30.269	235.5	Unknown	Unknown	9231.65	78668.2	63458.1	157741	226528	112024	19396.2	23462.8	236329	51680.7	39643.8	447313
met_639	349.238	16.368	23.659	186.57	Unknown	11-deoxy-11-methylene-PGD2, [M-H]1-; 9-deoxy-9-methylene-PGE2, [M-H]1-	406165	102607	191822	112561	163764	121757	136321	83301.3	198839	90748.2	96195.7	127128
met_642	293.992	4.32	19.425	153.98	Unknown	Unknown	49930.3	222875	23752.6	688572	103402	71497.2	70023.8	13590.4	56755.2	191255	36118.4	12312.5
met_647	297.242	11.87	21.961	174.19	Unknown	10-HOME(8), [M-H]1-; 10-keto stearic acid, [M-H]1-; 10R-HOME(11Z), [M-H]1-; 11-HOME(9), [M-H]1-; 11-oxo-octadecanoic acid, [M-H]1-; 11R-HOME(12Z), [M-H]1-; 12-oxo-octadecanoic acid, [M-H]1-; 12R-HOME(10E), [M-H]1-; 12R-HOME(13Z), [M-H]1-; 13-HpOME(14E), [M-H]1-; 13-oxo-octadecanoic acid, [M-H]1-; 13R-HOME(11E), [M-H]1-; 14-oxo-octadecanoic acid, [M-H]1-; 15-oxo-octadecanoic acid, [M-H]1-; 16-meth…	251055	70772.4	102058	113947	78735.8	204085	93303.9	60701.9	82351.4	228384	269240	198504
met_650	465.156	4.945	27.05	211.54	Unknown	Unknown	36444.4	54288.1	21119	351898	325630	251283	43607.1	53509.2	40259.3	90004.9	101236	51361.1
met_656	379.247	7.309	24.216	190.44	Unknown	16,16-dimethyl-PGD2, [M-H]1-; 16,16-dimethyl-PGE2, [M-H]1-; 1a,1b-dihomo-PGD2, [M-H]1-; 1a,1b-dihomo-PGE2, [M-H]1-; 20-ethyl-PGE2, [M-H]1-; Dihomo-PGI2, [M-H]1-	92672.7	106943	79823.7	307520	275244	235477	71282.9	81042.2	15536.5	132796	123223	108228
met_658	644.957	17.873	22.466	174.06	Unknown	Unknown	287320	67660.9	255763	82539.2	99007.1	59032	35449.2	64498.3	49279.2	21359.9	35634.5	103301
met_663	479.333	17.985	28.288	221.11	Unknown	Unknown	828159	107198	50952.3	125423	121852	77569.5	32118.1	31842.7	108959	75705.1	39146	113711
met_664	208.93	1.153	15.977	128.6	Unknown	Unknown	143284	95990.6	141654	79354.9	212014	168169	130506	134838	117927	142250	179663	89540.9
met_665	513.283	16.118	28.722	224.1	Unknown	Unknown	1062964	23024.1	45387.7	12599.5	49689	56882.7	73431.5	66481.8	20435.5	23762	59089.1	34323.9
met_668	165.979	2.106	15.255	124.58	Unknown	Unknown	434296	70422.1	52271	78623.7	67339.3	46794.8	47178.2	53966.2	33733.5	40297.4	14902.8	59836.8
met_669	491.236	15.339	27.272	212.97	Unknown	Unknown	140329	75374.3	58197.6	160034	171337	70015	35808.6	27740.5	59842.9	64208.8	59364.5	53860.1
met_670	475.171	12.084	27.843	217.65	Unknown	Unknown	435271	166871	199379	186293	144655	94032.5	45534.8	175949	101959	82928.2	65943.7	108671
met_672	655.417	17.294	31.55	244.94	Unknown	Unknown	514861	80581	68677.9	36450.4	41053.7	6918.53	97629	110813	121298	29485.1	16790.9	7742.2
met_673	403.262	16.493	25.343	198.96	Unknown	Unknown	390541	49631.4	43017.4	52325.3	40198.8	55502.8	50574.8	52801.8	62522.9	32513	31860.4	55322.4
met_675	387.154	14.014	24.876	195.53	Unknown	Unknown	1289889	26197.1	40158.4	23175.5	39763	38059.8	40436.3	26106.9	23370.7	42186.8	41258.4	36007.1
met_687	337.234	18.439	23.742	187.48	Unknown	Unknown	797349	166004	93181.7	141803	242257	60309.5	22605.6	89002.7	163368	66621.6	49854.7	132493
met_689	398.231	16.616	26.503	208.22	Unknown	Unknown	787455	44762.2	50576.5	49527.7	43026.8	38838	33664.8	52274.1	51519.4	25776.8	33081.5	36238
met_691	420.086	10.505	24.253	190.09	Unknown	Unknown	38389.1	172524	90585.8	160707	170179	70042.5	95414.6	134918	183477	53164.7	56613.4	116595
met_693	467.236	15.521	26.676	208.57	Unknown	Unknown	74753.1	62852.1	6740.67	233971	214241	82908.2	28764.3	9875.97	10096.2	55651.9	47232.1	39448.1
met_703	414.023	1.36	24.268	190.3	Unknown	Unknown	1.0667e+06	159266	43007.5	163992	163442	130198	131011	29172.6	159304	137546	120894	70220.4
met_706	589.153	16.524	30.227	235.15	Unknown	Unknown	883166	65929.3	38068.6	149767	172474	96768.3	16133.2	41684.4	199438	36468.6	20918.9	377907
met_712	363.917	4.12	21.107	166.04	Unknown	Unknown	291665	35510	32524.5	142301	31903.2	68189.1	252247	233695	38428.2	293668	48479.2	30009.8
met_713	659.542	16.378	34.246	265.95	Unknown	Unknown	1220729	11905.6	6258.28	20517.7	18512.3	13572.7	16038.7	11793.7	12526.3	9954.58	13309.7	14433.2
met_716	277.143	10.514	22.544	179.42	Unknown	Unknown	16451	105284	150808	86831.3	97894.8	183885	172732	127588	101178	129467	184211	88569.4
met_717	293.178	12.95	34.673	276.06	Unknown	Unknown	29661.1	28311	132972	3735.73	86990.5	83864.1	143662	88517.1	74068.4	67723	169334	79430.3
met_723	241.072	10.057	16.979	135.67	Unknown	Unknown	337595	30364.2	39448.7	25071.6	97569.8	293810	23991.6	36824.5	9294.82	36421.6	154789	46819.1
met_724	187.097	14.899	16.872	136.83	Unknown	(+/-)-Ethyl 3-acetoxy-2-methylbutyrate, [M-H]1-; (+/-)-Methyl 5-acetoxyhexanoate, [M-H]1-; 3-Methylsubericacid, [M-H]1-; Azelaic acid, [M-H]1-; cis- and trans-Ethyl 2,4-dimethyl-1,3-dioxolane-2-acetate, [M-H]1-	264604	72326.7	64463.7	63809.4	58702.5	66464.9	40323.8	54571.6	59702.3	61596.2	56853.9	70639.7
met_729	215.165	8.617	19.901	160.28	Unknown	11-hydroxy-dodecanoic acid, [M-H]1-; 12-hydroxy lauric acid, [M-H]1-; 4-hydroxy lauric acid, [M-H]1-; 7-hydroxy-dodecanoic acid, [M-H]1-; 9-hydroxy-dodecanoic acid, [M-H]1-; alpha-hydroxy lauric acid, [M-H]1-; beta-hydroxylauric acid, [M-H]1-; xi-5-Hydroxydodecanoic acid, [M-H]1-	43044.2	183047	137862	60039	65984.2	79949.4	123829	260328	151153	53807.1	117498	49759.2
met_740	315.195	4.946	24.451	193.64	Unknown	12-deoxy-J2-IsoP, [M-H]1-; 15-deoxy-delta-12,14-PGA2, [M-H]1-; 15-deoxy-delta-12,14-PGJ2, [M-H]1-; 5-deoxy-J2-IsoP, [M-H]1-; 8-deoxy-J2-IsoP, [M-H]1-; PGA2 1,15-lactone, [M-H]1-; ent-15-deoxy-J2-IsoP, [M-H]1-; preclavulone lactone I, [M-H]1-	34558.2	62213.6	59972.2	203333	194847	275909	21085.3	45280.1	16930.5	58011.9	130136	46596.8
met_741	269.211	9.97	20.945	166.81	Unknown	(+)-12-hydroxy-9Z-hexadecenoic acid, [M-H]1-; 10-keto palmitic acid, [M-H]1-; 10-oxo-14-methyl-pentadecanoic acid, [M-H]1-; 11-keto palmitic acid, [M-H]1-; 15-oxo-hexadecanoic acid, [M-H]1-; 16-hydroxy-5-hexadecenoic acid, [M-H]1-; 16-hydroxy-6-hexadecenoic acid, [M-H]1-; 16-hydroxy-9E-hexadecenoic acid, [M-H]1-; 2-keto palmitic acid, [M-H]1-; 2-methyl-4-oxo-pentadecanoic acid, [M-H]1-; 3-keto pa…	113860	89553.9	106155	116342	99628.7	172258	123227	90281.7	94460.7	57363.3	104368	111738
met_742	119.036	16.613	32.678	276.18	Unknown	Unknown	37048.9	36497.5	20928.5	135488	50419.6	16750.9	358822	36689.7	44030.9	221200	44718.5	155676
met_751	361.236	9.741	23.729	186.9	Unknown	10,11-DiHDPE, [M-H]1-; 13,14-DiHDPE, [M-H]1-; 16,16-dimethyl-PGA2, [M-H]1-; 16,17-DiHDPE, [M-H]1-; 19,20-DiHDPE, [M-H]1-; 1a,1b-dihomo-15-deoxy-delta-12,14-PGD2, [M-H]1-; 1a,1b-dihomo-PGJ2, [M-H]1-; 7,8-DiHDPE, [M-H]1-	13565.7	134165	114675	113668	126580	198786	72693.4	95441.2	91512.2	98023.3	153919	104788
met_753	217.003	9.585	19.643	158.11	Unknown	Unknown	518234	154936	82230.2	105629	94577.5	90985	70036.9	129346	51899.9	92833.5	42087.3	170558
met_755	455.201	4.944	26.925	210.69	Unknown	Unknown	50634.1	43038.2	35743.1	318187	258524	205613	13558.7	31979	18782.7	63189.8	102135	83703.7
met_757	267.195	9.487	21.078	167.93	Unknown	(1R,2R)-3-oxo-2-pentyl-cyclopentanehexanoic acid, [M-H]1-	29628.9	32693.1	45400.3	167767	162745	320316	39955.5	48538.6	40654.1	146419	161285	203395
met_762	441.107	10.646	24.492	191.7	Unknown	Unknown	578663	58302.1	11857.5	75772.8	76255	47346.9	50981.7	53086.3	65862.8	70977.6	32624	29974.7
met_767	211.17	12.449	19.207	154.81	Unknown	(Z)-7-Dodecenyl formate, [M-H]1-; 12-tridecenoic acid, [M-H]1-; 13:1(8), [M-H]1-; 2-Undecenyl acetate, [M-H]1-; 2-methyl-2-dodecenoic acid, [M-H]1-; 2-methylene dodecanoic acid, [M-H]1-; 3-Methylene-7-methyl-7-octenyl propionate, [M-H]1-; 3-n-decyl acrylic acid, [M-H]1-; 5-Ethylundecane-2,4-dione, [M-H]1-; 5Z-Undecenyl acetate, [M-H]1-; 7-Ethylundecane-4,6-dione, [M-H]1-; 7-tridecenoic acid, [M-H…	52637	70205.9	23538.5	223488	261698	220578	13293.1	12629.5	14857.9	164333	102740	243697
met_768	303.102	1.632	21.204	168	Unknown	Unknown	158566	235050	102279	45535	43946.3	34622	119836	298879	196783	29768.5	67974.4	38276.9
met_769	361.237	7.312	24.254	191.07	Unknown	10,11-DiHDPE, [M-H]1-; 13,14-DiHDPE, [M-H]1-; 16,16-dimethyl-PGA2, [M-H]1-; 16,17-DiHDPE, [M-H]1-; 19,20-DiHDPE, [M-H]1-; 1a,1b-dihomo-15-deoxy-delta-12,14-PGD2, [M-H]1-; 1a,1b-dihomo-PGJ2, [M-H]1-; 7,8-DiHDPE, [M-H]1-	45623.9	67281.9	68768.9	252608	200340	186023	57034.3	49924.6	57083.6	98599.9	116954	85510.4
met_773	667.485	16.531	33.809	262.48	Unknown	Unknown	147006	51553.8	50621.9	91647.9	59711.2	44113.2	14685.6	11051.3	65006.9	76091.6	47975.3	40245
met_774	261.979	11.938	17.794	141.67	Unknown	Unknown	546371	70059.7	54578.2	79747.2	139336	85304.7	41918.9	54249.3	178067	65984.3	25609.5	96640.9
met_776	994.932	16.95	28.546	219.92	Unknown	Unknown	850924	11732	62122.1	21904	35344.1	75048.9	52922.6	27009	14285.9	30795.1	70594.5	25012.7
met_783	271.206	4.945	21.836	173.9	Unknown	14-Fluoro-11E-tetradecenyl acetate, [M-H]1-; 16-fluoro-7Z-hexadecenoic acid, [M-H]1-; 16-fluoro-9Z-hexadecenoic acid, [M-H]1-	33374.7	35169.8	35881.1	696055	149800	155590	51273.1	31344.1	37445.5	109675	145724	34898.7
met_786	560.135	4.946	28.631	222.91	Unknown	Unknown	27839	40999.8	16439.5	291990	228843	203122	21418.2	26708.1	33854.3	72031.5	96775.9	84036.6
met_791	527.254	16.536	28.719	223.93	Unknown	Unknown	50950.9	69907	87119.8	83538.5	45366.2	61912.1	36894	68242.5	69181.9	93157.3	36368.3	75705.8
met_794	669.453	17.395	32.882	255.23	Unknown	Unknown	755714	25875.8	17292.4	14949.4	22814.6	27517.6	7117.49	42710.4	19575	10230.6	14351.8	22227.4
met_801	396.216	16.519	26.651	209.42	Unknown	Unknown	812172	28785.2	37529.5	20700.1	21730.4	17973.2	22370.2	32125.8	24946.3	18199	27736.7	29360.5
met_804	186.882	1.046	14.357	116.21	Unknown	Unknown	83740.8	79107.2	76381.2	100640	89640.4	85792.1	102317	69800.6	119298	86157.7	58063	115843
met_806	343.044	4.635	21.449	169.12	Unknown	Unknown	40342.9	36288.3	92124.8	61608.8	33269.3	19372.9	19652.7	26514.2	12964.9	18799.6	35547.7	20370.9
met_807	311.167	15.122	23.69	187.65	Unknown	Unknown	919848	76381.2	134157	94890.6	111460	133324	180201	82647.6	94675	164097	135964	69009.8
met_808	321.209	14.642	25.282	200.11	Unknown	Unknown	496152	95797.2	78969.5	93809.5	78571.5	99501.7	69067.6	71660.7	86158.3	106094	77360.4	77926.2
met_809	388.25	13.413	24.672	193.89	Unknown	N-oleoyl taurine, [M-H]1-	28411.1	18033.4	22176.2	31985.4	63105.5	10466.7	19150.6	6560.85	27879.1	35188	85891.5	22131.5
met_816	291.988	3.201	21.641	171.77	Unknown	Unknown	300649	65606.2	16723.6	395471	33271.7	18314.1	90642.6	28025	28981.9	31360	73710.7	33638
met_818	215.165	10.077	19.401	156.21	Unknown	11-hydroxy-dodecanoic acid, [M-H]1-; 12-hydroxy lauric acid, [M-H]1-; 4-hydroxy lauric acid, [M-H]1-; 7-hydroxy-dodecanoic acid, [M-H]1-; 9-hydroxy-dodecanoic acid, [M-H]1-; alpha-hydroxy lauric acid, [M-H]1-; beta-hydroxylauric acid, [M-H]1-; xi-5-Hydroxydodecanoic acid, [M-H]1-	18643.5	125311	116707	70314.4	128193	64034	77965.3	141349	200554	113481	147591	77758.8
met_819	677.4	15.585	32.24	250.16	Unknown	Unknown	49373.8	133105	69318.8	161088	71471.5	93435.8	56267.3	48917.2	92371.5	79790.2	61958.3	109172
met_826	443.236	15.677	26.156	204.79	Unknown	Unknown	409766	48233.8	43208.7	103012	100376	65213.9	27611	21185.3	45772.5	91129.6	63475.2	65506.8
met_832	309.172	14.431	21.769	172.37	Unknown	methyl 8-[2-(2-formyl-vinyl)-3-hydroxy-5-oxo-cyclopentyl]-octanoate, [M-H]1-	654175	34092.5	47067.1	57666.5	45417.6	268460	211362	32450.6	30994	25466.2	168310	62180.6
met_833	744.951	14.498	24.227	187.27	Unknown	Unknown	707144	32453.2	42422.3	38504.9	31721.5	54474.9	47410.4	39435.1	42434.9	47756	68015.4	38598.2
met_836	333.203	14.705	23.222	183.42	Unknown	(E)-3,7-Dimethyl-2,6-octadienyl hexanoate, [M-H+CH3COONa]1-; (Z)-3-Decenyl (E)-2-hexenoate, [M-H+CH3COONa]1-; (Z)-3-Decenyl (E)-3-hexenoate, [M-H+CH3COONa]1-; (Z)-3-Dodecenyl (E)-2-butenoate, [M-H+CH3COONa]1-; 10-hexadecynoic acid, [M-H+CH3COONa]1-; 10E,12E-Tetradecadienyl acetate, [M-H+CH3COONa]1-; 10Z,12E-hexadecadienoic acid, [M-H+CH3COONa]1-; 11-Methyl-9Z,12-tridecadienyl acetate, [M-H+CH3COO…	775959	43962.6	31676.5	129454	212521	89865.9	28893.1	38388	41307.5	166064	170678	134716
met_837	213.149	7.218	19.016	153.17	Unknown	10-hydroxy-11-dodecenoic acid, [M-H]1-; 11-oxo-dodecanoic acid, [M-H]1-; 12-hydroxy-10-dodecenoic acid, [M-H]1-; 12-hydroxy-3Z-dodecenoic acid, [M-H]1-; 12-oxo-dodecanoic acid, [M-H]1-; 2-oxo-dodecanoic acid, [M-H]1-; 3-oxo-dodecanoic acid, [M-H]1-; 3R-hydroxy-5Z-dodecenoic acid, [M-H]1-; 4-keto lauric acid, [M-H]1-; 5-Oxododecanoic acid, [M-H]1-; 6-hydroxy-4-dodecanolide, [M-H]1-; 7-Oxododecanoi…	65544.1	149296	131807	42651.8	48548.2	47894	122101	198980	140834	48550	69368	46638.2
met_840	627.534	16.537	33.046	256.85	Unknown	Unknown	677446	26292.9	18595.8	19398.1	16573.8	25368.3	12034.9	11607.9	19189.8	19417.7	10713.4	24767.6
met_846	352.009	2.828	21.142	166.51	Unknown	Unknown	104523	186019	138946	71903.9	93293.3	94473.3	50875.1	179978	22275.3	16027.6	22040.6	29327.6
met_847	355.283	16.843	24.174	190.55	Unknown	Heneicosanedioic acid, [M-H]1-; Stearoyllactic acid, [M-H]1-	327768	45456.5	34641.8	46533	46655.9	46504.9	42199	53515.7	40122.5	31928.8	40364	39101.1
met_856	405.301	15.886	25.465	199.89	Unknown	Unknown	319764	42322.5	33952.7	77467.9	86179.8	48289.6	33494.6	56403.1	51425.4	42722.3	43566.3	40081.6
met_859	241.18	7.634	20.276	162.31	Unknown	10-keto myristic acid, [M-H]1-; 12-hydroxy-13-tetradecenoic acid, [M-H]1-; 12-methyl-10-oxo-tridecanoic acid, [M-H]1-; 13-keto myristic acid, [M-H]1-; 14-hydroxy-12-tetradecenoic acid, [M-H]1-; 14-hydroxy-5Z-tetradecenoic acid, [M-H]1-; 2-oxo-tetradecanoic acid, [M-H]1-; 3-oxo-tetradecanoic acid, [M-H]1-; 4-keto myristic acid, [M-H]1-; 6-oxo-tetradecanoic acid, [M-H]1-; 7-Oxotetradecanoic acid, […	69534.8	124816	143276	54948.4	54535.7	55385.7	119785	132965	154390	46857.5	57058.4	60624.2
met_865	504.933	3.544	24.359	189.93	Unknown	Unknown	48151.6	107865	44673.9	55889.5	138545	76989.9	152864	18956.9	147369	127334	132480	27329.5
met_869	694.954	13.729	23.34	180.6	Unknown	Unknown	576249	23415.3	45737.4	32631.8	33329.8	63995.8	60784.1	35252.7	33572.1	57592.8	81016.7	34057.4
met_873	459.324	17.042	30.174	236.23	Unknown	Unknown	123027	56191.7	26472.2	101679	43728.3	13038.6	29839.2	42082.5	70214.5	21263.5	26070	39613.6
met_874	331.211	6.692	22.477	177.54	Unknown	Unknown	84380.4	133596	157718	53439.5	62476.9	36151.1	76390.1	98064.8	146547	41514.2	97915.2	54745.8
met_879	283.136	9.962	21.993	174.82	Unknown	(S)-17-Hydroxy-9,11,13,15-octadecatetraynoic acid, [M-H]1-	62920.8	62266.6	153710	50169.1	21448.8	56361	191317	123332	111237	48311.8	13760.3	29935
met_882	365.071	11.748	22.51	177.15	Unknown	Unknown	29706	19441.3	17052.9	48028.4	156296	8231.02	17639.9	12798.1	43555.4	31603	7111.01	9460.29
met_883	373.011	4.193	22.978	180.72	Unknown	Unknown	89289.6	65511.2	150095	125754	87749.9	121961	96478.6	86181.8	81631.9	150665	179562	67282
met_890	381.26	13.419	24.86	195.5	Unknown	Unknown	369496	62109.8	71402.1	133441	17088.8	111413	72383	19949.8	84264.3	46795.8	53786.1	83625.3
met_893	293.211	12.499	21.718	172.35	Unknown	(9R,13R)-10,11-dihydro-12-oxo-15-phytoenoic acid, [M-H]1-; (9R,13R)-10-oxo-11-phytoenoic acid, [M-H]1-; (9R,13R)-15,16-dihydro-12-oxo-10-phytoenoic acid, [M-H]1-; 12,13S-EpODE, [M-H]1-; 12-oxo-9-octadecynoic acid, [M-H]1-; 13-HOTE, [M-H]1-; 13-Oxo-ODE, [M-H]1-; 13S-HOTrE(gamma), [M-H]1-; 17-hydroxy-linolenic acid, [M-H]1-; 2R-HOTrE, [M-H]1-; 8-(5-hexyl-furan-2-yl)-octanoic acid, [M-H]1-; 8-hydrox…	60489	168692	132431	54961.5	63045.1	30583.5	126843	110981	115998	57822.1	51835	44705
met_894	406.181	3.362	24.253	190.3	Unknown	Unknown	63437.5	69713.2	80360.9	78092.1	79245.4	77979.8	77873.3	74905.8	99353.5	71511	82639.7	79609
met_895	251.128	4.947	23.266	186.08	Unknown	Unknown	31793.7	26035.7	24985.6	213570	178783	186339	25104.1	19510.5	22272.2	49928.8	66619	52068.2
met_897	398.231	16.297	26.414	207.51	Unknown	Unknown	386531	38669.2	25792.3	31746.9	51711.2	44416.4	34785.8	43080.9	33143.2	26072.4	38348.8	28467.9
met_903	351.213	14.905	24.359	192.1	Unknown	Unknown	508224	48226	55386.2	28210.9	35915.3	12430.8	11009.4	34795.6	40926.8	25553.1	38219.1	39674.8
met_908	283.263	17.542	23.78	189.14	Unknown	(+)-Isostearic acid, [M-H]1-; 10-methyl-heptadecanoic acid, [M-H]1-; 11,15-dimethyl-hexadecanoic acid, [M-H]1-; 14-Methylheptadecanoic acid, [M-H]1-; 15-methyl-heptadecanoic acid, [M-H]1-; 2,14-dimethyl-hexadecanoic acid, [M-H]1-; 2,6-Dimethyl-5-heptenyl nonanoate, [M-H]1-; 2,6-dimethyl-hexadecanoic acid, [M-H]1-; 4,14-dimethyl-hexadecanoic acid, [M-H]1-; 4,8-dimethyl-hexadecanoic acid, [M-H]1-; …	372530	86290.3	80790.1	83655.2	145889	72477.8	49860.8	66735.5	94664.7	30937.9	26311.7	79726.8
met_913	196.97	2.109	17.983	145.46	Unknown	Unknown	19026.1	29610.8	23921	91076.4	181892	64226	38046.3	90050.4	17109.1	34047.7	60283.7	21589.5
met_914	331.133	4.737	22.625	178.72	Unknown	Unknown	113609	166028	111497	33267.7	43137.3	18594.2	88503	239240	135511	20325.4	48237.3	33195.1
met_917	417.221	15.289	25.48	199.83	Unknown	Unknown	210420	24032.7	14460.2	73876	98727.5	50063.4	15913.5	30657.8	12396.3	81091.4	47831.9	57836.3
met_919	356.185	12.921	25.357	199.93	Unknown	Unknown	176885	71672.8	67390.2	76866.1	89688.2	95268.6	123804	80520.8	83953	100024	67389.7	78809.5
met_922	451.32	16.799	27.475	215.07	Unknown	Unknown	330119	46503.1	47262.2	79465.6	82650.3	41558.3	34790.5	67341.9	35421.2	47309.6	28013.2	36408.8
met_923	577.275	10.509	30.053	233.89	Unknown	Unknown	10831.5	66637.2	149974	38510.8	36112.5	140008	125419	51923.7	70439.5	141088	159596	39945.7
met_926	475.979	3.473	24.211	189.07	Unknown	Unknown	47526.8	117478	34932.9	156094	72443.5	28548	60250.1	54332.9	60930.6	62066.8	57266.6	122439
met_931	297.242	13.571	21.983	174.37	Unknown	10-HOME(8), [M-H]1-; 10-keto stearic acid, [M-H]1-; 10R-HOME(11Z), [M-H]1-; 11-HOME(9), [M-H]1-; 11-oxo-octadecanoic acid, [M-H]1-; 11R-HOME(12Z), [M-H]1-; 12-oxo-octadecanoic acid, [M-H]1-; 12R-HOME(10E), [M-H]1-; 12R-HOME(13Z), [M-H]1-; 13-HpOME(14E), [M-H]1-; 13-oxo-octadecanoic acid, [M-H]1-; 13R-HOME(11E), [M-H]1-; 14-oxo-octadecanoic acid, [M-H]1-; 15-oxo-octadecanoic acid, [M-H]1-; 16-meth…	88417.6	75294	73868.5	76968.1	76082.3	68262.3	70966.3	48503.3	62915.5	77456.2	103485	81607.9
met_934	531.182	4.945	28.922	225.48	Unknown	Unknown	45189.8	15525	25947.3	229546	190412	188859	12592.4	17458.4	32327.6	59123.2	60016.9	25116.1
met_943	281.211	10.244	21.147	168.09	Unknown	12-hydroxy-8E,10E-heptadecadienoic acid, [M-H]1-; 12S-hydroxy-16-heptadecynoic acid, [M-H]1-; 7-hydroxy-10-heptadecen-8-ynoic acid, [M-H]1-	52237	38625.4	24000.1	247901	283549	266679	7938.19	13466.4	16356.4	24508.7	45560.9	39333.8
met_948	439.376	18.617	26.94	211.03	Unknown	Unknown	130974	45387.4	27447.5	45809.5	38911.6	29525.9	13621.7	20106.7	27790.8	33535.8	21334	56959.9
met_951	305.172	12.202	21.934	173.78	Unknown	(E)-2-Hexenyl (E)-2-octenoate, [M-H+CH3COONa]1-; (E)-3,7-Dimethyl-2,6-octadienyl butyrate, [M-H+CH3COONa]1-; 10-tetradecynoic acid, [M-H+CH3COONa]1-; 10Z,12E-tetradecadienoic acid, [M-H+CH3COONa]1-; 11-tetradecynoic acid, [M-H+CH3COONa]1-; 12-tetradecynoic acid, [M-H+CH3COONa]1-; 13-tetradecynoic acid, [M-H+CH3COONa]1-; 14:2(6,9), [M-H+CH3COONa]1-; 2-Propenyl cyclohexanepentanoate, [M-H+CH3COONa]…	28142.5	34395.6	14578.9	150859	188428	171215	14518.2	16145.8	24057.8	85699.3	68818	188778
met_953	459.323	17.111	27.722	216.91	Unknown	Unknown	61367.9	49228.7	30528.2	14914.1	23836.8	38345	19035.9	37561.3	56423.5	15137	17669.5	36246.1
met_956	301.964	1.364	19.867	157.34	Unknown	Unknown	28484.2	44009.3	81257.7	92972.5	52990.1	40578.2	57726.3	61324.8	59947.6	64935.5	62055.7	76625.4
met_959	163	2.232	17.076	139.82	Unknown	Unknown	899803	65866.6	41919.1	221797	48804.5	55370.9	28075.4	69389.1	115025	49737.5	52572.9	41307
met_961	325.264	12.528	23.034	182.1	Unknown	Unknown	438989	93495.3	72292.1	79032.2	80781	76547.9	68426.1	74302.6	74822.2	76618.1	48529.6	31505
met_963	428.206	14.622	26.381	206.78	Unknown	Unknown	120164	35800.5	47732.1	17081.6	47870.5	84399.6	53442.4	31918.2	61058.8	60739.6	64822.3	53945.7
met_964	493.252	15.753	27.336	213.45	Unknown	Unknown	486555	31022.4	18017	115318	103940	42784.4	12858.5	13864.5	30744.3	38014.7	21583.8	22925.8
met_966	392.289	14.868	24.979	196.25	Unknown	N-palmitoyl histidine, [M-H]1-	318085	91690	108422	58017.7	65004.6	66853.6	80381.9	89789.8	156485	78082.5	49929.2	95528.9
met_982	189.957	4.315	17.802	144.31	Unknown	Unknown	363935	43861.6	45812.8	59518.2	94269	38411.7	31900.3	48334.6	73327.2	35916.3	53227.8	37669.7
met_983	254.974	1.372	18.872	150.55	Unknown	Unknown	703515	51504.7	149642	47608.7	55016.5	7623.31	58724.8	69727.1	75410.7	54754.4	34765	42845.7
met_985	463.232	14.067	26.859	210.06	Unknown	Unknown	180948	56785.8	34894.7	60551.9	60622.1	45198.9	42446.9	51132.3	64625.4	33557.2	76018.9	60800.1
met_991	231.978	9.996	17.425	139.57	Unknown	Unknown	284096	62206	8112.21	208802	124134	67620.6	59567.8	20166	60193.9	67968.5	107042	102586
met_992	299.257	15.14	22.372	177.43	Unknown	(S)-3-hydroxystearic acid, [M-H]1-; 14-hydroxy stearic acid, [M-H]1-; 15-hydroxy stearic acid, [M-H]1-; 16-hydroxy stearic acid, [M-H]1-; 17-hydroxy stearic acid, [M-H]1-; 18-hydroxy stearic acid, [M-H]1-; 2-hydroxystearate, [M-H]1-; 3-hydroxy-16-methyl-heptadecanoic acid, [M-H]1-; 9-methoxy-heptadecanoic acid, [M-H]1-; DL-10-hydroxy stearic acid, [M-H]1-; DL-11-hydroxy stearic acid, [M-H]1-; DL-…	92511.5	31739.3	24640.3	55157.1	46517.8	53710.2	51867.9	43440.6	5968.65	49855	42277.3	37925.1
met_993	329.172	12.131	22.786	180.04	Unknown	16:4(4Z,7Z,10Z,13Z), [M-H+CH3COONa]1-; 16:4(6,9,12,15), [M-H+CH3COONa]1-; 2E,6Z,8Z,12E-hexadecatetraenoic acid, [M-H+CH3COONa]1-; 3,9-hexadecadiynoic acid, [M-H+CH3COONa]1-; 4,7,11,14-hexadecatetraenoic acid, [M-H+CH3COONa]1-; 4,8,12,16-hexadecatetraenoic acid, [M-H+CH3COONa]1-; 4-[3]-ladderane-butanoic acid, [M-H+CH3COONa]1-; 7,10-hexadecadiynoic acid, [M-H+CH3COONa]1-; 8,10-hexadecadiynoic acid…	526394	50424.1	45466.8	113685	129147	109229	19442.4	27340.2	33885.8	98302.8	79569.8	147444
met_994	441.149	10.514	25.26	197.75	Unknown	Unknown	17465.3	83755.3	100177	43773.8	62367.3	99090.3	85547.5	57681.2	88819.9	108162	91339.4	33909.5
met_1002	392.289	14.368	25.016	196.55	Unknown	N-palmitoyl histidine, [M-H]1-	244349	76770	56032.8	24979.7	46126.5	38672.8	34193.5	60303.3	48060.2	58725.4	15181.3	90483.5
met_1003	439.153	10.512	25.325	198.29	Unknown	Unknown	23397.3	60048	73100.3	88573.3	104070	56465.4	73115.9	104992	107084	65214.4	61568.7	71251.8
met_1006	449.183	4.949	27.406	214.56	Unknown	Unknown	27022.4	20873.7	17316.8	201213	197343	111730	21212.4	32528.7	23624	39026.8	31796.3	31536.5
met_1012	337.234	18.966	23.765	187.66	Unknown	Unknown	10771.4	18686.1	24846.1	36434.5	177814	21521.8	18749.6	16497.7	78689.2	20858.4	24242.2	25994.5
met_1013	359.221	7.559	23.639	186.22	Unknown	14S,21S-diHDHA, [M-H]1-; 14S-HpDHA, [M-H]1-; 17S-HpDHA, [M-H]1-; 7,9,13,17-tetramethyl-7S,14S-dihydroxy-2E,4E,8E,10E,12E,16-octadecahexaenoic acid, [M-H]1-; Maresin 1, [M-H]1-; Neuroprotectin D1, [M-H]1-; Resolvin D5, [M-H]1-; Resolvin D6, [M-H]1-	28657.4	42046.2	39535.6	79354.1	93972.9	156648	34325.3	36579.6	30434.5	87412.4	104912	104667
met_1014	467.302	12.088	27.091	211.84	Unknown	Unknown	38287.9	20271.1	65671	52166.7	68268.3	38144.7	54823.9	41063.8	42883.5	45527.5	120544	25078.4
met_1016	252.967	18.601	18.356	146.44	Unknown	Unknown	54048.4	36967.1	25407.9	73140.1	30497.7	42377.8	47862.3	18471.3	50644.8	27616.6	49609.6	31459.9
met_1017	243.196	8.032	19.76	158.08	Unknown	10-hydroxy-tetradecanoic acid, [M-H]1-; 11-hydroxy-tetradecanoic acid, [M-H]1-; 3-hydroxy-tetradecanoic acid, [M-H]1-; 5-hydroxy-tetradecanoic acid, [M-H]1-; 6-hydroxy-tetradecanoic acid, [M-H]1-; alpha-hydroxy myristic acid, [M-H]1-; omega-hydroxy myristic acid, [M-H]1-	46600.8	63631.9	74705.2	77641.4	75779.4	86749.6	75614.6	63876.6	97927.8	51971.5	84963.7	60210.7
met_1021	171.102	15.139	16.966	138.43	Unknown	3-caproyl propionic acid, [M-H]1-; 3-oxo-nonanoic acid, [M-H]1-; 4-hydroperoxynonenal, [M-H]1-; 4-n-valeryl butyric acid, [M-H]1-; 6-propionyl n-caproic acid, [M-H]1-; 7-methyl-3-oxooctanoic acid, [M-H]1-; 7-methyl-4-oxo-octanoic acid, [M-H]1-; 7-methyl-6-oxo-octanoic acid, [M-H]1-; 8-oxo-nonanoic acid, [M-H]1-; 9-hydroxy-5Z-nonenoic acid, [M-H]1-; 9-oxo-nonanoic acid, [M-H]1-; n-butyrl n-valeric…	1.7888e+06	62085.7	62492.3	300977	364473	228909	159126	168062	170229	61884.6	48170.6	49121.8
met_1022	188.985	5.017	17.385	140.94	Unknown	Unknown	20030.2	30317.3	65266.5	42758.8	46364.2	40824.8	54287.7	146033	50839.7	51780	94941	54478
met_1023	753.384	17.798	34.35	266.08	Unknown	Unknown	867104	56488.3	36734.7	65853.7	11553.9	55521.6	22161.6	42952.1	52189.8	63644.7	66846.8	70834.9
met_1024	295.151	7.219	21.756	172.61	Unknown	10-hydroxy-11-dodecenoic acid, [M-H+CH3COONa]1-; 11-oxo-dodecanoic acid, [M-H+CH3COONa]1-; 12-hydroxy-10-dodecenoic acid, [M-H+CH3COONa]1-; 12-hydroxy-3Z-dodecenoic acid, [M-H+CH3COONa]1-; 12-oxo-dodecanoic acid, [M-H+CH3COONa]1-; 2-oxo-dodecanoic acid, [M-H+CH3COONa]1-; 3-oxo-dodecanoic acid, [M-H+CH3COONa]1-; 3R-hydroxy-5Z-dodecenoic acid, [M-H+CH3COONa]1-; 4-keto lauric acid, [M-H+CH3COONa]1-;…	147845	118287	101577	25884.7	23801.2	35862	96937.8	174701	104338	22171.2	47307.8	38259.9
met_1026	315.195	8.594	23.188	183.55	Unknown	12-deoxy-J2-IsoP, [M-H]1-; 15-deoxy-delta-12,14-PGA2, [M-H]1-; 15-deoxy-delta-12,14-PGJ2, [M-H]1-; 5-deoxy-J2-IsoP, [M-H]1-; 8-deoxy-J2-IsoP, [M-H]1-; PGA2 1,15-lactone, [M-H]1-; ent-15-deoxy-J2-IsoP, [M-H]1-; preclavulone lactone I, [M-H]1-	15183.1	19169	19365.6	261246	183417	170630	13830.3	10491.2	22925.1	58792.1	25028.2	35932
met_1027	329.247	15.778	24.802	196.09	Unknown	10-[5]-ladderane-decanoic acid, [M-H]1-; 22:5(4Z,7Z,10Z,13Z,16Z), [M-H]1-; 4,7,10,13,16-docosapentaenoic acid, [M-H]1-; 4,8,12,15,19-docosapentaenoic acid, [M-H]1-; 7,10,13,16,19-docosapentaenoic acid, [M-H]1-; DPA, [M-H]1-; Ethyl icosapentate, [M-H]1-; docosapentaenoic acid, [M-H]1-	57927.2	59782.7	34966.1	110050	339907	59076.8	21168.4	16843.2	19978	64830.8	71902	40924.7
met_1032	455.201	4.948	25.953	203.03	Unknown	Unknown	46100.2	30836.6	11351.6	221613	175319	142288	20483.2	26350.5	22123.6	41149.7	65101.2	22860.6
met_1033	483.17	12.957	28.584	223.38	Unknown	Unknown	101372	29609.8	21476.9	33975.4	35845.4	53538	21854.6	21383	57984.2	69187.4	9484.09	20197.5
met_1035	250.98	2.298	17.913	142.93	Unknown	Unknown	731678	63424.9	71250	14408.2	136868	29631.5	31912.7	36199	139673	34381.2	22180.8	128307
met_1036	347.257	13.657	24.014	189.43	Unknown	Unknown	38110	37720.4	22571	160740	178954	16983.2	18280.5	19850.2	18461.7	31711	7359.35	19680.7
met_1037	627.332	12.878	32.864	255.43	Unknown	Unknown	32803.2	41600.4	84984	12323.7	65436.7	9654.75	28229.1	53727.7	70313.6	93834.8	66500.8	40040
met_1039	433.329	16.656	27.672	216.89	Unknown	Unknown	520448	25902.1	11273.5	23429.8	27403.4	17466.6	29299.7	29512.3	38804.3	16752.1	32815.7	5330.07
met_1043	447.026	2.808	24.04	188.06	Unknown	Unknown	525848	56124.6	13463.8	99630.7	87716.7	45311.6	26430.8	20035.6	81950.9	10357.6	51346.8	123553
met_1047	417.221	15.407	25.466	199.72	Unknown	Unknown	880372	46928.8	24631.8	78047.7	71341.1	26545.3	22584.7	34208.8	63742.5	43241.8	60058.1	59587.3
met_1049	523.253	12.641	28	218.33	Unknown	Unknown	476389	58812.1	48813.2	46778.8	47626.4	62187.7	63082.2	54971.8	49063.3	58317.5	76411.3	56998.2
met_1051	299.258	13.618	22.119	175.41	Unknown	(S)-3-hydroxystearic acid, [M-H]1-; 14-hydroxy stearic acid, [M-H]1-; 15-hydroxy stearic acid, [M-H]1-; 16-hydroxy stearic acid, [M-H]1-; 17-hydroxy stearic acid, [M-H]1-; 18-hydroxy stearic acid, [M-H]1-; 2-hydroxystearate, [M-H]1-; 3-hydroxy-16-methyl-heptadecanoic acid, [M-H]1-; 9-methoxy-heptadecanoic acid, [M-H]1-; DL-10-hydroxy stearic acid, [M-H]1-; DL-11-hydroxy stearic acid, [M-H]1-; DL-…	404174	69332.5	80557.3	77379	77672.2	87073.4	83403.4	56362.5	77752.5	48090.1	57589.1	103455
met_1055	411.345	18.283	25.948	203.62	Unknown	Unknown	136475	45498.3	24782.3	21758.2	52972.7	22111.4	30093.9	23913.7	46504.9	33600.2	25553.3	47989.4
met_1057	163	1.926	17.077	139.83	Unknown	Unknown	79253.4	20712.9	18238.1	27864.2	35873.7	16926.7	100897	194505	46632	38617.3	33395.7	40819.9
met_1065	434.234	12.296	25.742	201.65	Unknown	Unknown	25244.3	8664.09	51016.3	34739.3	34010.1	32683.9	32110.3	29998.2	25768.8	31612.1	65580	25112.3
met_1067	241.216	15.441	31.286	251.27	Unknown	(+)-12-methyl myristic acid, [M-H]1-; 1,3,5,7-Tetramethyldecyl formate, [M-H]1-; 10R-Methyldodecyl acetate, [M-H]1-; 11-methyl-tetradecanoic acid, [M-H]1-; 13:0(12Me,12Me), [M-H]1-; 2-methyl-tetradecanoic acid, [M-H]1-; 3,5-Dimethyltridecanoic acid, [M-H]1-; 3,7,11-trimethyl-dodecanoic acid, [M-H]1-; 3-Methylbutyl decanoate, [M-H]1-; 3-methyl-tetradecanoic acid, [M-H]1-; 4,12-dimethyl-tridecanoic…	242046	27572.2	10063	45586.8	35752.3	15614.2	24284.8	11106.4	10518.7	24252.7	44875.5	29131.8
met_1075	365.071	13.853	22.461	176.77	Unknown	Unknown	1.7888e+06	173979	197246	300977	31022.1	17285.7	159126	168062	170229	10853.4	248553	76408.4
met_1078	323.185	9.685	23.998	189.83	Unknown	Cibaric acid, [M-H]1-; Dinor-PGD2, [M-H]1-; Dinor-PGE2, [M-H]1-	401899	75376.6	75012.8	14211.2	46595	35338.2	40214.4	38601.3	99277.2	55236.2	93305.8	67791.9
met_1092	397.224	13.475	24.58	193.02	Unknown	Unknown	263986	24948.9	49269.7	21727.5	63382.8	23102.1	108555	30596.2	142165	14104.6	63519.8	26866.8
met_1094	451.301	17.274	27.368	214.24	Unknown	Unknown	285617	40971.7	51524.9	37710.2	29006.8	52136.7	52252	42552.3	68313.9	29951.3	32585	16359.4
met_1105	249.978	4.908	17.816	142.17	Unknown	Unknown	668502	60753.1	32904.5	73841.8	93274.9	64323.4	51134.1	46268	39745.7	69726.6	102170	60700.8
met_1109	213.185	12.632	19.471	156.88	Unknown	(+)-10-methyl lauric acid, [M-H]1-; 11:0(10Me,10Me), [M-H]1-; 2,6-dimethyl-undecanoic acid, [M-H]1-; 2-methyl lauric acid, [M-H]1-; 2-methylbutyl octanoate, [M-H]1-; 3-Methylbutyl octanoate, [M-H]1-; 3-methyl lauric acid, [M-H]1-; 4-methyl lauric acid, [M-H]1-; 5-methyl lauric acid, [M-H]1-; 6-methyl lauric acid, [M-H]1-; 7-methyl lauric acid, [M-H]1-; 8-methyl lauric acid, [M-H]1-; 9-methyl laur…	230093	69483.7	33068	79064.9	61002.9	73466.7	45258.6	44847.6	12921.3	89348.3	124825	76249.2
met_1110	441.25	13.066	25.849	202.39	Unknown	Unknown	473781	28985.3	33731.3	18448.4	22385.3	30653.7	113959	58116.8	31703.8	52420.8	79309.3	36882.1
met_1117	531.299	10.68	30.963	241.49	Unknown	Ipomeamaronol, [2M-H]1-	131833	67379.2	32845.5	71859.3	85178.7	68342.7	18170.6	26278.1	13627.9	67663.4	82750.7	56101.1
met_1122	475.298	18.139	27.543	215.29	Unknown	Unknown	65974.6	31586.2	32680.9	38420	34805.6	26015.5	21067.1	13893.7	48630.3	26893.2	16363.9	46753.6
met_1124	179.014	4.707	15.693	127.52	Unknown	Unknown	160039	21947.2	16121.2	72156.6	201974	79475.8	47943.1	144235	12679.9	35393.3	13537.5	14681.1
met_1125	353.963	2.071	20.994	165.31	Unknown	Unknown	8148.5	29631.5	38736.9	19026.9	69272.2	44259.7	29772.8	39130.4	33656.1	19627.3	23596.9	79097.4
met_1126	567.216	14.571	29.131	226.76	Unknown	Unknown	854534	40749.5	38282.8	47144.9	38749	47197.9	22679.3	34489.6	74890.7	52680.4	49995.5	68857.7
met_1128	220.93	18.276	15.366	123.22	Unknown	Unknown	390738	63410.5	48942.3	58509.3	56399.2	43634	31590.3	77680.5	44992.7	31091.9	35187	40972.3
met_1132	355.283	17.061	24.105	190	Unknown	Heneicosanedioic acid, [M-H]1-; Stearoyllactic acid, [M-H]1-	199271	36290.2	22229.5	21115.7	25718.2	22318.4	28751.1	20930.3	28098.6	37522.6	13544.8	31794.6
met_1134	644.958	12.746	22.48	174.15	Unknown	Unknown	80179	24062.3	50070.1	69405	40422.5	64954.9	72103.1	20994.2	44681	66530.3	78042.7	42847
met_1135	223.169	12.509	19.603	157.53	Unknown	(E)-2-Hexenyl (E)-2-octenoate, [M-H]1-; (E)-3,7-Dimethyl-2,6-octadienyl butyrate, [M-H]1-; 10-tetradecynoic acid, [M-H]1-; 10Z,12E-tetradecadienoic acid, [M-H]1-; 11-tetradecynoic acid, [M-H]1-; 12-tetradecynoic acid, [M-H]1-; 13-tetradecynoic acid, [M-H]1-; 14:2(6,9), [M-H]1-; 2-Propenyl cyclohexanepentanoate, [M-H]1-; 2E,4E-tetradecadienoic acid, [M-H]1-; 3,4-tetradecadienoic acid, [M-H]1-; 3-o…	67099.4	22326.3	21873.8	86893.8	103772	94289.9	8984.83	15534	14508.1	81715.3	66130.4	139318
met_1142	308.01	1.632	20.365	161.18	Unknown	Unknown	57545.5	98426.1	108478	38773.9	13160.6	15145.3	58688.3	121765	92566	22042	27534.7	18140.1
met_1144	315.253	10.554	22.51	178.15	Unknown	10,11-dihydroxy stearic acid, [M-H]1-; 11,12-dihydroxy stearic acid, [M-H]1-; 12,13-dihydroxy stearic acid, [M-H]1-; 15,16-dihydroxy-octadecanoic acid, [M-H]1-; 2,3-dihydroxy stearic acid, [M-H]1-; 4,14-dihydroxy-octadecanoic acid, [M-H]1-; 5,6-dihydroxy stearic acid, [M-H]1-; 6,7-dihydroxy stearic acid, [M-H]1-; 7,8-dihydroxy stearic acid, [M-H]1-; 8,9-dihydroxy stearic acid, [M-H]1-; 9,12-dihyd…	275252	33342.8	37186.7	33184.6	52179.9	46544.9	30272.2	11946.6	14844.2	48937.3	68873.7	22933.7
met_1145	611.503	15.759	32.472	252.5	Unknown	Unknown	248811	13118.8	5416.75	51164.6	49419.1	36214.3	19851.4	11708.3	18029.1	40829.2	38210.9	18321.4
met_1150	299.001	3.326	19.45	154.07	Unknown	Unknown	1.7888e+06	57120.1	197246	300977	364473	228909	159126	34730.4	33857	41897.8	248553	55493.2
met_1157	311.167	12.29	25.321	200.69	Unknown	Unknown	177223	105683	33681.6	80748.4	70864.7	58594.8	32039.1	54789.3	62256.5	39536.8	21394.3	51896.4
met_1160	498.287	7.197	26.01	202.97	Unknown	Unknown	31651.8	13817	48116.4	48317.1	55237.3	23281.7	32880.4	32825.5	20180.2	64354.2	110254	38117.9
met_1166	333.205	4.944	24.395	192.77	Unknown	11,18-di-HEPE, [M-H]1-; 12,18-di-HEPE, [M-H]1-; 12S-HpEPE, [M-H]1-; 13,14-dihydro-15-keto-PGA2, [M-H]1-; 14,15-dehydro-LTB4, [M-H]1-; 15-deoxy-delta-12,14-PGD2, [M-H]1-; 15-epi-15-A2t-IsoP, [M-H]1-; 15S-HpEPE, [M-H]1-; 18R-HpEPE, [M-H]1-; 18S-Resolvin E3, [M-H]1-; 5,6-Ep-15S-HETE, [M-H]1-; 5-Oxo-6-trans-leukotriene B4, [M-H]1-; 5S-HpEPE, [M-H]1-; 5Z,8Z,11Z,14Z-Eicosatetraenedioic acid, [M-H]1-; 8…	14165.5	31079.2	21388.5	163538	198160	172119	17024.2	13934.8	19808.5	49156.2	46538.6	33221.8
met_1168	279.162	12.13	20.954	166.6	Unknown	Unknown	1.22452e+06	27607	51718.2	45230.8	69856.2	62023	69341	64099.6	46027.8	75613	73487.5	76718.8
met_1171	600.365	18.532	33.362	259.58	Unknown	Unknown	192480	28147.1	26580	15155.6	23980.4	25825.1	16787.6	20239.8	20283.6	27852.6	31070.3	30025.8
met_1172	219.845	1.06	17.275	138.76	Unknown	Unknown	40578.1	66899.3	76589.8	14689.8	79317.5	36405.7	42682.7	53250	42764.2	30115.5	29061.6	94121.2
met_1173	353.229	11.112	23.75	187.22	Unknown	11-hydroxy palmitic acid, [M-H+CH3COONa]1-; 14-hydroxy palmitic acid, [M-H+CH3COONa]1-; 15-hydroxy-hexadecanoic acid, [M-H+CH3COONa]1-; 2-hydroxy palmitic acid, [M-H+CH3COONa]1-; 3S-hydroxypalmitic acid, [M-H+CH3COONa]1-; 4-hydroxy palmitic acid, [M-H+CH3COONa]1-; 5-hydroxy-hexadecanoic acid, [M-H+CH3COONa]1-; 7R-hydroxy-hexadecanoic acid, [M-H+CH3COONa]1-; 8S-hydroxy-hexadecanoic acid, [M-H+CH3C…	64157.3	6473.67	15883.5	99716.4	129186	98300.8	22119.8	12412.2	19457.7	69078.5	93801.1	78603.2
met_1175	443.245	17.323	26.604	208.32	Unknown	Unknown	119924	52780.6	40442.5	96796.7	25378	16788.9	70407.4	47828.3	85693.1	11692.2	11078.9	46921.9
met_1180	231.978	7.368	17.331	138.81	Unknown	Unknown	94656.2	8839.18	9930.87	118785	35066.8	7814.66	12421.8	9985.82	24894.9	12133	132797	81526
met_1183	220.954	1.382	17.202	138.13	Unknown	Unknown	41624.1	96081.8	5456.39	47010.9	84687.5	34841	41569.9	23969.2	42742.5	32555.8	16880.7	37479.5
met_1186	271.191	9.458	20.643	164.32	Unknown	3-methyl-tetradecanedioic acid, [M-H]1-; 5-methyl-tetradecanedioic acid, [M-H]1-; Pentadecanedioic acid, [M-H]1-	38774.8	46901.8	48249.8	50618.9	88896	47807.1	30874.8	28997.4	49657	39267.8	43375	47202.1
met_1187	321.209	14.618	26.387	208.93	Unknown	Unknown	102068	39315.6	32982.1	58606.3	42348	39713.8	26541	69589.8	80372.2	64742.2	18585.6	57052.1
met_1191	241.18	9.974	20.079	160.72	Unknown	10-keto myristic acid, [M-H]1-; 12-hydroxy-13-tetradecenoic acid, [M-H]1-; 12-methyl-10-oxo-tridecanoic acid, [M-H]1-; 13-keto myristic acid, [M-H]1-; 14-hydroxy-12-tetradecenoic acid, [M-H]1-; 14-hydroxy-5Z-tetradecenoic acid, [M-H]1-; 2-oxo-tetradecanoic acid, [M-H]1-; 3-oxo-tetradecanoic acid, [M-H]1-; 4-keto myristic acid, [M-H]1-; 6-oxo-tetradecanoic acid, [M-H]1-; 7-Oxotetradecanoic acid, […	12223.2	58229.4	70063.4	33720	42143.6	50919.5	54768.3	104691	80830	30040.1	65354	28542.8
met_1192	537.995	1.453	26.706	208.04	Unknown	Unknown	79275.4	73026.2	7850.49	79324	77100.2	7389.21	11307.2	80351.8	40911.3	33564.7	18834.6	91612.3
met_1194	243.196	11.641	20.515	164.18	Unknown	10-hydroxy-tetradecanoic acid, [M-H]1-; 11-hydroxy-tetradecanoic acid, [M-H]1-; 3-hydroxy-tetradecanoic acid, [M-H]1-; 5-hydroxy-tetradecanoic acid, [M-H]1-; 6-hydroxy-tetradecanoic acid, [M-H]1-; alpha-hydroxy myristic acid, [M-H]1-; omega-hydroxy myristic acid, [M-H]1-	124182	54554.9	18585.1	30929.8	56256.1	57028.7	38566.3	73350.2	53894.5	23623.4	63133.4	40911.3
met_1195	297.278	17.638	22.394	177.65	Unknown	(+)-16-methyl stearic acid, [M-H]1-; 11-methyl-octadecanoic acid, [M-H]1-; 12-methyl-octadecanoic acid, [M-H]1-; 13-methyl-octadecanoic acid, [M-H]1-; 14-methyl-octadecanoic acid, [M-H]1-; 15-methyl-octadecanoic acid, [M-H]1-; 17-methyl-octadecanoic acid, [M-H]1-; 2-methyl-octadecanoic acid, [M-H]1-; 3-Methyl-3-butenyl tetradecanoate, [M-H]1-; 3-methyl-octadecanoic acid, [M-H]1-; 4,14-dimethyl-he…	92887.3	34234.6	15713.2	115610	32112.5	16209.3	11165.3	18066.6	29814.3	19598.9	22358.4	21412.2
met_1196	379.247	7.086	24.244	190.66	Unknown	16,16-dimethyl-PGD2, [M-H]1-; 16,16-dimethyl-PGE2, [M-H]1-; 1a,1b-dihomo-PGD2, [M-H]1-; 1a,1b-dihomo-PGE2, [M-H]1-; 20-ethyl-PGE2, [M-H]1-; Dihomo-PGI2, [M-H]1-	46885	47853.8	40529.4	90090.4	88219.2	83807.4	39496.2	37843.9	10108	48101	51506.6	33865
met_1197	469.138	12.833	25.357	198.16	Unknown	Unknown	285309	25379.4	21178.9	11986.6	13716.2	27640.6	32340	14777.9	38113.3	41901.3	36110.7	35048
met_1198	393.169	12.009	27.999	220.15	Unknown	Unknown	198878	45076.1	9421.06	39171.8	50980.5	33962	32011.5	49076.7	20543.1	64222.6	56217.3	68595.2
met_1200	271.227	11.53	21.085	167.87	Unknown	11-hydroxy palmitic acid, [M-H]1-; 14-hydroxy palmitic acid, [M-H]1-; 15-hydroxy-hexadecanoic acid, [M-H]1-; 2-hydroxy palmitic acid, [M-H]1-; 3S-hydroxypalmitic acid, [M-H]1-; 4-hydroxy palmitic acid, [M-H]1-; 5-hydroxy-hexadecanoic acid, [M-H]1-; 7R-hydroxy-hexadecanoic acid, [M-H]1-; 8S-hydroxy-hexadecanoic acid, [M-H]1-; 9-methoxy-pentadecanoic acid, [M-H]1-; Juniperic acid, [M-H]1-	27162.7	50680.2	30405.2	60606.5	82495.7	84996.4	39433.6	6475.28	45853.2	56776.9	68059.4	67033.4
met_1205	627.332	13.969	33.01	256.57	Unknown	Unknown	339429	24602.5	6152.85	11591.6	8308.03	15571.2	12440.9	18075.6	16298.4	70152	11033.2	29558.5
met_1211	529.27	17.896	28.997	226.09	Unknown	Unknown	586610	90697.2	36650	98607.7	102413	70925.5	57703.8	65823.2	109335	69612.7	6925.15	58265.2
met_1214	451.163	6.887	27.084	212	Unknown	Unknown	42564.5	55355.1	23283.4	47451.7	50190.4	41406.7	58323.4	49617.6	58087.2	38067.9	40195.4	43739.2
met_1215	577.35	15.881	30.985	241.2	Unknown	Unknown	189018	32136	61833.7	40053.3	30269.1	109340	10176.1	22264.8	69301.3	32011.7	51250.5	103388
met_1222	457.313	15.707	26.909	210.53	Unknown	Unknown	254641	19284.8	33740.8	39189.8	27489.5	50851.7	25541.8	33728.1	15528.4	27039.6	19400.1	16100.7
met_1229	265.147	10.568	26.28	209.84	Unknown	Ipomeamaronol, [M-H]1-	155465	14638.6	14770	19546.9	9829.98	14877.8	55204.8	12028.6	16955.8	133017	17449	12016.5
met_1230	215.165	10.253	19.338	155.7	Unknown	11-hydroxy-dodecanoic acid, [M-H]1-; 12-hydroxy lauric acid, [M-H]1-; 4-hydroxy lauric acid, [M-H]1-; 7-hydroxy-dodecanoic acid, [M-H]1-; 9-hydroxy-dodecanoic acid, [M-H]1-; alpha-hydroxy lauric acid, [M-H]1-; beta-hydroxylauric acid, [M-H]1-; xi-5-Hydroxydodecanoic acid, [M-H]1-	5101.91	61414.8	81782.6	35832	50652.6	34273	48941.4	71272.8	88979.6	25883	63180.1	42655.5
met_1231	397.224	13.946	24.497	192.36	Unknown	Unknown	234216	64772.9	27405.2	63544.3	16390.6	28603.5	86612.6	20042.5	47045.8	59914.8	94850.1	14309.6
met_1232	277.182	11.388	21.401	170.24	Unknown	12-oxo-5E,8E,10Z-heptadecatrienoic acid, [M-H]1-; 7-hydroxy-10E,16-heptadecadien-8-ynoic acid, [M-H]1-; Panaxytriol, [M-H]1-	10321.3	11840.9	5868.14	24697.9	12448.7	21361.3	20796	13216.8	9205.91	15099.1	111628	13589.9
met_1234	455.313	16.167	27.731	217.04	Unknown	Unknown	295232	13647.6	23723.6	24359.6	26378.4	30595.2	52583.6	47217.7	15929.1	10245	15528	46274.5
met_1235	421.327	18.839	26.743	209.74	Unknown	Unknown	98095.9	28475.3	8175.45	34147.4	31093.9	17991	14541.3	9798.54	30349.1	17455.5	4885.08	39271.6
met_1237	479.196	14.586	26.652	208.23	Unknown	Acevaltrate, [M-H]1-	156307	47644.1	16435.2	36226.5	45295.1	42386.4	27300.7	12198.3	44897.8	31909	16014.6	43140.2
met_1239	375.131	12.635	23.143	182	Unknown	Unknown	6394.15	36500.1	33054.1	59385.9	51900.9	34052.3	27112.1	28394.7	16522.9	31914.6	35067.2	47642.1
met_1241	403.211	15.665	25.335	198.9	Unknown	Unknown	44964.9	66500.9	30693.1	71033.7	65224.8	62331.8	56348.6	58087.4	65314.1	56922.9	16975.3	50766.8
met_1243	349.213	15.337	26.316	207.69	Unknown	Unknown	16395	18174.1	15759.7	59335.2	83093.4	28212.8	17222.1	16076.1	19013.2	22591.5	32053.9	17168
met_1246	517.132	10.513	27.096	211.3	Unknown	Unknown	9124.17	62738.3	43134.2	54372.7	36499.3	38502.8	52238.5	41158.4	65830.2	56530	52278.8	52910.4
met_1252	255.028	6.685	18.404	146.77	Unknown	Unknown	14928.9	15416.8	56857.8	152993	219043	143018	112572	90106.8	45210.3	123332	121067	78772.6
met_1258	682.937	16.527	23.842	184.58	Unknown	Unknown	469144	10555.4	11353.9	16665	13895.1	12950.5	10471.6	9132.47	15801.2	7008.92	11284.6	16116.5
met_1259	363.249	17.855	24.489	192.89	Unknown	Unknown	57485.2	36110.1	24804.5	48515.7	20485.6	25874.2	64729	38655.6	38957.2	43670.8	11732	151283
met_1265	231.978	8.015	17.438	139.68	Unknown	Unknown	84191.1	13130	11573.6	57708.6	117436	36938.5	106883	42053.6	21086.7	12456.3	33060.8	51152.1
met_1266	410.235	12.33	25.166	197.46	Unknown	N-arachidonoyl taurine, [M-H]1-	15210.5	13117.9	24826.6	22538.2	27668.4	19751	13608.5	1946	15122.1	24045.5	45199.7	15538.1
met_1271	559.472	14.908	31.173	242.83	Unknown	Mayolene-18, [M-H]1-	212835	15158	20216.8	27720.9	30208.4	28831.5	16923.5	15433.1	13239.3	16493.2	24729.6	29176.7
met_1273	305.174	12.35	22.297	176.69	Unknown	(E)-2-Hexenyl (E)-2-octenoate, [M-H+CH3COONa]1-; (E)-3,7-Dimethyl-2,6-octadienyl butyrate, [M-H+CH3COONa]1-; 10-tetradecynoic acid, [M-H+CH3COONa]1-; 10Z,12E-tetradecadienoic acid, [M-H+CH3COONa]1-; 11-tetradecynoic acid, [M-H+CH3COONa]1-; 12-tetradecynoic acid, [M-H+CH3COONa]1-; 13-tetradecynoic acid, [M-H+CH3COONa]1-; 14:2(6,9), [M-H+CH3COONa]1-; 2-Propenyl cyclohexanepentanoate, [M-H+CH3COONa]…	188029	41885.7	37903.4	55142.3	57191.7	38556.5	38886.1	40507.4	44745.6	40465	39747.2	39701.6
met_1278	408.188	13.106	26.751	210.01	Unknown	Unknown	309931	24647.8	87077.8	33165.9	18084	194191	20596.8	22825.7	17644.2	21928.1	26917.7	24213
met_1280	313.216	15.349	24.029	190.32	Unknown	Unknown	45873.2	23524.2	24831.2	29752.3	42830.1	31448.7	87702.1	74401.2	20699.2	21052.3	43739.9	43693.6
met_1281	551.157	11.965	29.105	226.72	Unknown	Unknown	188247	84315	26428	7847.17	61083.7	25931.7	8726.15	16828	13075.8	10573.6	17125.2	23520.6
met_1282	209.079	14.904	17.246	138.93	Unknown	Unknown	279257	26002.2	16856.7	32468.4	24120.5	15841.5	17290.7	18545.5	24703.5	19490.5	13842.7	31337.6
met_1286	276.16	12.9	21.199	168.65	Unknown	Unknown	5380.48	23368.3	21941.8	33007.9	35806.4	85077.9	8002.4	29841.8	67984.8	35707.8	36077.4	93379.7
met_1287	601.358	14.561	30.448	236.76	Unknown	desferrioxamine D1, [M-H]1-	216772	16049.1	24509.3	8407.91	30951.5	15532.3	31736.4	10898.7	16952.2	26804.8	57572.5	15960.7
met_1289	509.158	10.631	27.936	217.98	Unknown	Unknown	776823	40016.7	33752.1	36404.7	63187.9	42624.8	35430.6	44386.1	69678.5	28141	18679.3	52817.4
met_1290	644.957	18.149	22.44	173.85	Unknown	Unknown	172939	33853.5	29107.5	32424	37769.4	100650	47556.6	19602	40904.2	61497.1	100146	35608.1
met_1294	267.195	9.241	21.003	167.34	Unknown	(1R,2R)-3-oxo-2-pentyl-cyclopentanehexanoic acid, [M-H]1-	361936	24827.2	24720.4	96404.4	107736	128989	53125.3	28922.7	25846.7	34653.8	18378.5	63804.1
met_1301	451.096	3.369	24.523	191.82	Unknown	Unknown	33362.4	44623.6	51354.1	52993.5	45635.7	41887.5	48027.4	44694.6	59804.5	42361.5	41548.2	22628.2
met_1302	303.9	2.4	18.92	149.72	Unknown	Unknown	22614.6	48539.2	29591.4	36389	37230.2	94616.3	25816.1	23030	37259.5	24925.7	19196.5	28989.6
met_1307	233.154	10.51	20.866	167.38	Unknown	4,6-Decadiyn-1-ol isovalerate, [M-H]1-	348971	27043.7	33067.6	27594.8	38417.8	70201.2	62361.7	43592.8	48479.2	69268.3	83458.4	16104.7
met_1311	249.185	10.746	22.943	183.56	Unknown	(E)-2-Hexenyl (E)-7,9-decadienoate, [M-H]1-; 16:3(6Z,9Z,12Z), [M-H]1-; 3E,8Z,11Z-Tetradecatrienyl acetate, [M-H]1-; 4,7,10,13-Hexadecatetraenoic acid, [M-H]1-; 4,7,10-hexadecatrienoic acid, [M-H]1-; 5E,8E,11E-hexadecatrienoic acid, [M-H]1-; 7,10,13-hexadecatrienoic acid, [M-H]1-; 9,12,15-hexadecatrienoic acid, [M-H]1-; 9Z,11E,13-Tetradecatrienyl acetate, [M-H]1-; Hiragonic acid, [M-H]1-	1.26407e+06	77324.3	12290	87807.6	77301.7	30156.2	29824.3	46342.7	86870.1	3720.82	30900.2	54774.1
met_1314	261.149	7.311	20.762	165.58	Unknown	Unknown	60972.9	24550.4	13931.9	130770	80933.6	66462.1	26592.9	43057.6	12521.4	34137.8	43408.9	42231.4
met_1318	379.244	13.704	24.442	192.23	Unknown	10-HOME(8), [M-H+CH3COONa]1-; 10-keto stearic acid, [M-H+CH3COONa]1-; 10R-HOME(11Z), [M-H+CH3COONa]1-; 11-HOME(9), [M-H+CH3COONa]1-; 11-oxo-octadecanoic acid, [M-H+CH3COONa]1-; 11R-HOME(12Z), [M-H+CH3COONa]1-; 12-oxo-octadecanoic acid, [M-H+CH3COONa]1-; 12R-HOME(10E), [M-H+CH3COONa]1-; 12R-HOME(13Z), [M-H+CH3COONa]1-; 13-HpOME(14E), [M-H+CH3COONa]1-; 13-oxo-octadecanoic acid, [M-H+CH3COONa]1-; 13…	146130	24710	42705	42779.6	44926.5	22216.7	19047	25662.8	38855.5	22492.4	36277.8	6442.47
met_1321	291.159	8.595	20.357	161.51	Unknown	Unknown	16047.4	42615.3	48907.8	46771.8	37369.2	58625.5	13390.8	33699.6	46509.5	35699.3	32381.5	35268.5
met_1322	453.206	4.943	25.961	203.11	Unknown	Unknown	26891.2	34117.1	32727.1	94405.2	138796	76035	26789.4	18110.1	17190.6	37724.5	46767.2	20005.1
met_1330	729.62	17.678	35.938	278.63	Unknown	Unknown	30326.5	60289.2	21165.1	36834.1	23927.8	12638.8	4561.18	22430.9	29722.9	20852.8	14392.6	10836.7
met_1332	405.22	15.69	25.423	199.56	Unknown	Unknown	16191.2	37037.7	24112.8	33170.6	24461.1	32814.4	24047	22977.5	32949.8	37137.9	15111.3	35245.2
met_1333	753.384	17.684	34.078	263.98	Unknown	Unknown	87930.3	34233.1	10359.2	16928.8	30150.3	18251.3	20687.5	24336.8	29936.1	17628.1	18393.1	17801
met_1334	181.01	5.328	15.509	125.92	Unknown	Unknown	19851.8	29169.7	29332	79020.2	22615.7	47295.4	14680.1	30943.3	13774	14505.9	16144.1	31189.2
met_1335	283.262	17.713	23.785	189.18	Unknown	(+)-Isostearic acid, [M-H]1-; 10-methyl-heptadecanoic acid, [M-H]1-; 11,15-dimethyl-hexadecanoic acid, [M-H]1-; 14-Methylheptadecanoic acid, [M-H]1-; 15-methyl-heptadecanoic acid, [M-H]1-; 2,14-dimethyl-hexadecanoic acid, [M-H]1-; 2,6-Dimethyl-5-heptenyl nonanoate, [M-H]1-; 2,6-dimethyl-hexadecanoic acid, [M-H]1-; 4,14-dimethyl-hexadecanoic acid, [M-H]1-; 4,8-dimethyl-hexadecanoic acid, [M-H]1-; …	80113.7	40905.8	44842	28069.7	43464.6	16968.8	16757.4	5923.37	40103.1	20917.1	10841.9	35772.9
met_1337	327.276	12.151	24.48	193.58	Unknown	Unknown	301500	30409.4	54906.1	66796	39975.6	31377.3	15546.3	35631	35696.9	60438.7	49358.4	41992.3
met_1339	221.154	11.117	19.044	153.07	Unknown	7E,9E,11-Dodecatrienyl acetate, [M-H]1-; 9Z-Dodecen-7-ynyl acetate, [M-H]1-; R-cucujolide V, [M-H]1-	44534	19499	33156.5	65899.1	34299.6	98304.1	44597.2	21396.3	52758	24535.1	24598.8	31549.1
met_1340	377.068	10.512	22.939	180.36	Unknown	Unknown	28704.4	62169.2	27702.6	66931.7	69561.3	20767.1	9114.27	49884.1	73870.8	15535	19695.3	44291.8
met_1348	374.13	16.34	23.662	186.13	Unknown	Unknown	260429	10234.3	22159	15366.3	12168	9272.87	9787.33	13324.6	9002.63	6357.66	12591.7	5418.2
met_1349	241.072	10.503	16.982	135.69	Unknown	Unknown	233009	21582.8	23218.9	21010.2	8241.11	11842.2	43467.3	7656.09	43934.4	20544.9	69334.3	26205.1
met_1350	531.329	17.032	28.822	224.69	Unknown	Unknown	125235	25400.5	16934.6	22968.8	26985.5	20766.4	19261.5	22687.6	25097	20798.9	25108.4	31756.3
met_1352	381.262	6.773	24.422	192.04	Unknown	14-F2-dihomo-IsoP, [M-H]1-; 15-methyl-15R-PGF2alpha methyl ester, [M-H]1-; 16,16-dimethyl-PGE1, [M-H]1-; 16,16-dimethyl-PGF2beta, [M-H]1-; 17-F2-dihomo-IsoP, [M-H]1-; 1a,1b-dihomo-PGE1, [M-H]1-; 1a,1b-dihomo-PGF2alpha, [M-H]1-; 20-ethyl PGF2alpha, [M-H]1-; 7-F2-dihomo-IsoP, [M-H]1-; unoprostone, [M-H]1-	41099.6	27864	35789.8	81612.6	64241.1	59081.8	33779.1	34990.6	41485.9	32061.6	39641.8	29398.9
met_1353	134.037	10.509	20.693	172.43	Unknown	Unknown	494191	22841.5	64509.8	30574.8	27820.5	56023	53447.3	41620.1	40462.4	54727.6	77962	12045.4
met_1360	283.19	9.355	21.073	167.44	Unknown	Unknown	4765.85	39193.2	27917.3	22854.5	45974.9	24265.5	25327	42353.9	29451	47615.8	65937.3	44332.9
met_1362	205.01	6.227	18.535	149.6	Unknown	Unknown	10570.7	16260.4	11575	104666	9964.58	13369.3	16943.8	11898.9	13180.3	8353.6	14584.6	15071
met_1368	835.399	10.575	36.999	286.23	Unknown	Unknown	462161	27823.5	23270.1	44757.1	27445.7	24869.6	18695.5	17795.3	9830.28	37552.7	21214	33209.3
met_1372	397.236	17.962	26.815	210.71	Unknown	4,5-epoxy-17R-HDHA, [M-H]1-	250448	24474.8	25822.5	10719.6	22415.2	36258.1	30447.2	27570.7	33434.9	15474.5	22997.1	10823.5
met_1375	353.198	14.618	23.141	182.38	Unknown	5-hydroperoxy-7-[3,5-epidioxy-2-(2-octenyl)-cyclopentyl]-6-heptenoic acid, [M-H]1-	258406	17992.8	77083.5	20012	12820.4	73435.2	36233.3	25226.5	10044.4	30496.2	74304.6	33823.7
met_1380	433.251	16.72	26.126	204.69	Unknown	Unknown	87087.6	29203.2	32571.7	31025.1	29327.2	25154.6	16855	11363.1	29855.4	19508.7	23709.3	29731.4
met_1382	189.957	3.486	19.257	156.24	Unknown	Unknown	19290.2	31090.7	25793.4	58495.6	70520.8	16861.3	22380.2	16420	12827.4	38545.6	18375.6	61745.5
met_1392	187.133	6.318	18.285	148.41	Unknown	10-hydroxy capric acid, [M-H]1-; 2,6-Dimethyl-7-octene-2,3,6-triol, [M-H]1-; 2-hydroxy capric acid, [M-H]1-; 3-hydroxy-decanoic acid, [M-H]1-; 4-hydroxy capric acid, [M-H]1-; 5-hydroxy capric acid, [M-H]1-; 6-hydroxy-3,7-dimethyloctanoic acid, [M-H]1-; 6-hydroxy-decanoic acid, [M-H]1-; 7-Methyl-3-methylene-1,6,7-octanetriol, [M-H]1-; 7-hydroxy-decanoic acid, [M-H]1-; 9-hydroxy-decanoic acid, [M-H…	24897.8	43779.7	39393.6	10630	55990.5	30811.1	52340.5	24124.7	23587.5	12369.2	21907.2	43537.8
met_1397	239.059	4.639	18.495	147.99	Unknown	Unknown	166260	8821.62	46058.1	25582	10110.3	5364.35	12484.4	17307.1	10266.7	8057.68	15523.4	8851.1
met_1400	482.267	12.635	27.832	217.49	Unknown	Unknown	85776.8	29069.7	19297.6	47488.8	43077.4	37984.4	17849.2	12003.9	5315.3	28748.3	21988.4	45421.1
met_1401	255.028	2.887	18.378	146.56	Unknown	Unknown	184134	18528.8	14968.9	15646.8	26848.7	23531.5	87295.4	87145.6	15103.3	11454.6	74020.9	18369.8
met_1403	363.252	10.453	23.98	188.85	Unknown	11-deoxy-16,16-dimethyl-PGE2, [M-H]1-; 16,16-dimethyl-PGA1, [M-H]1-	74285.3	40911.7	36761	57987.2	66047.6	72349.2	23543.2	46412.9	32509.7	32228.8	54477.1	43933.6
met_1406	433.252	16.876	26.294	206.02	Unknown	Unknown	185019	19076.4	24274	25486.7	24549.4	22850.4	10228.2	10894.9	8713.77	10912.4	17794.5	21691.8
met_1408	481.164	10.512	26.519	207.16	Unknown	Unknown	17234.5	51993.9	48035.2	47153.3	53235.8	47425.8	32577.3	56254	55871.2	13385	37068	42285.6
met_1413	443.298	15.283	26.543	207.84	Unknown	Unknown	211769	15529	12843.8	23392.6	28640.2	20217	26398.4	25489.3	22398.5	7744.72	23665.5	26506.4
met_1418	673.353	13.285	33.876	262.95	Unknown	docebenone, [2M-2H+Na]1-	292933	54109.1	13122.1	8895.05	12760.6	17208.7	16504.1	14318.5	27723.1	68355.1	30266.1	50814.7
met_1420	583.49	15.408	31.659	246.4	Unknown	Unknown	260538	20491.5	11820.6	21722.7	22947.6	25247.2	14719.7	9666.8	16506.5	27522.4	31185.9	25028.2
met_1422	402.134	12.644	23.893	187.51	Unknown	Unknown	459434	35792.3	20904.8	47287.2	40627.4	22465	32684.6	34538.1	29599.7	36587.1	20024.8	44416.2
met_1423	367.93	1.343	22.007	173.11	Unknown	Unknown	314428	26912.4	43322.5	10766.6	27704	32614.4	40459.9	23084.9	35239.6	35450.5	25884.7	63939.5
met_1426	239.164	8.905	20.509	164.27	Unknown	(1S,2S)-3-oxo-2-pentyl-cyclopentanebutanoic acid, [M-H]1-; 7-oxo-11E-Tetradecenoic acid, [M-H]1-	13564.7	69277.2	69976.1	26177.2	17295.5	23478	45610.4	55672.9	53073.4	11773.3	20759.2	10188.2
met_1427	367.214	13.208	23.702	186.56	Unknown	11-dehydro-TXB2, [M-H]1-; 13,14-dihydro-6,15-diketo-PGF1alpha, [M-H]1-; 15S-hydroperoxy-PGD2, [M-H]1-; 15S-hydroperoxy-PGE2, [M-H]1-; 19R-hydroxy-PGE2, [M-H]1-; 20-COOH-10,11-dihydro-LTB4, [M-H]1-; 20-dihydroxyleukotriene B4, [M-H]1-; 20-hydroxy-PGD2, [M-H]1-; 20-hydroxy-PGE2, [M-H]1-; 5(6)-Epoxy Prostaglandin E1, [M-H]1-; 5,12-diHPETE, [M-H]1-; 5,15-diHPETE, [M-H]1-; 6-keto PGE1, [M-H]1-; 8,15-d…	29300.3	22752.3	18691.5	18148.7	37911.1	21329.8	23721.5	7576.35	28116.8	70637.9	20093.8	10908
met_1430	309.203	14.913	24.934	197.65	Unknown	Unknown	4162.18	31652.4	15547.8	69416.6	42228.6	36983.3	19952.6	22125.1	36094.8	23551.8	7539.21	39774.7
met_1432	475.286	15.47	26.689	208.58	Unknown	Unknown	9156.04	42189.3	40959.7	35061.2	23175.7	37133.3	33105.4	21327.3	45909.9	42199.8	26930.6	37890.4
met_1433	297.046	16.863	20.687	164.01	Unknown	Unknown	53673.1	9521.06	7285.59	6565.73	14637.2	10035.9	14195.5	18466.6	11809	8581.45	9747.16	11297
met_1441	445.164	12.364	25.712	201.26	Unknown	Unknown	4851.19	37861.6	29075.5	34858.6	51328	27444.2	35223.5	27635.4	51167.3	39949.9	15046.2	28642
met_1444	282.25	17.126	21.713	172.6	Unknown	Unknown	234912	25361.7	21142.9	26125.8	14186.3	22658	14735.3	28141.1	26131.4	25158	10334	17906.3
met_1446	213.185	13.06	19.473	156.89	Unknown	(+)-10-methyl lauric acid, [M-H]1-; 11:0(10Me,10Me), [M-H]1-; 2,6-dimethyl-undecanoic acid, [M-H]1-; 2-methyl lauric acid, [M-H]1-; 2-methylbutyl octanoate, [M-H]1-; 3-Methylbutyl octanoate, [M-H]1-; 3-methyl lauric acid, [M-H]1-; 4-methyl lauric acid, [M-H]1-; 5-methyl lauric acid, [M-H]1-; 6-methyl lauric acid, [M-H]1-; 7-methyl lauric acid, [M-H]1-; 8-methyl lauric acid, [M-H]1-; 9-methyl laur…	44070.4	24744.8	23790.5	37104.6	59223.5	29642	29998.9	23113.2	50992.9	34253.8	19747.3	32097.4
met_1448	427.282	11.719	27.726	217.41	Unknown	Unknown	47890.3	26116.2	19018.1	30324.2	24659.1	22786.5	9816.74	9003.42	27184.2	14468.4	34631.4	16814.9
met_1449	243.196	8.916	20.144	161.18	Unknown	10-hydroxy-tetradecanoic acid, [M-H]1-; 11-hydroxy-tetradecanoic acid, [M-H]1-; 3-hydroxy-tetradecanoic acid, [M-H]1-; 5-hydroxy-tetradecanoic acid, [M-H]1-; 6-hydroxy-tetradecanoic acid, [M-H]1-; alpha-hydroxy myristic acid, [M-H]1-; omega-hydroxy myristic acid, [M-H]1-	7463.61	29331.1	33455.7	40888.8	27482.7	58905.3	24773.2	43902.8	43425.3	35488.5	32031	41268.9
met_1450	243.195	13.815	20.033	160.28	Unknown	10-hydroxy-tetradecanoic acid, [M-H]1-; 11-hydroxy-tetradecanoic acid, [M-H]1-; 3-hydroxy-tetradecanoic acid, [M-H]1-; 5-hydroxy-tetradecanoic acid, [M-H]1-; 6-hydroxy-tetradecanoic acid, [M-H]1-; alpha-hydroxy myristic acid, [M-H]1-; omega-hydroxy myristic acid, [M-H]1-	14957.9	30575.5	17288.6	40021.4	152882	26791.1	4364.12	15093.4	26508.6	16074.8	19024	23210.2
met_1452	263.164	8.173	20.538	163.71	Unknown	all-trans-7-hydroxyhexadeca-2,4,8,10-tetraenoic acid, [M-H]1-	24950.9	37274.1	21980.5	14035.2	30504.2	25925.1	34319.3	45112.2	27261.1	27241.5	43105.6	37118.2
met_1454	383.22	12.54	25.468	200.29	Unknown	Unknown	389026	28882.9	21052	21632.9	42312.2	27835.1	31388.6	29053	23133.6	20823.8	19151	25597.4
met_1458	293.178	12.838	26.464	210.35	Unknown	Unknown	92164.9	22789.7	21189.4	46633.9	31981.8	53339.9	25366	16123.3	4404.87	22785.6	27102.5	33991.6
met_1459	315.047	1.417	21.258	168.16	Unknown	Unknown	10770.5	13403.4	22779.1	41979.7	55627.5	17624.2	42704.9	37081.7	5375.73	41140.6	32412	52515.5
met_1464	392.127	13.488	23.881	187.57	Unknown	Unknown	52671.9	28592.2	27625.8	52950	59784	45586.7	12118.3	22644.1	14215.4	25177.5	37364.2	50806.3
met_1465	473.208	14.911	27.244	212.97	Unknown	Unknown	64552.8	29561.5	24688.3	42162	37501.8	28470.1	14255.8	9151.34	33769.9	32220.1	16619	27990.4
met_1471	363.105	1.657	22.764	179.2	Unknown	Unknown	39807	41233.6	14698.7	55792.6	18468.4	20630.3	23607.9	62523.6	47816.6	17308.1	11079.8	41645.5
met_1472	337.203	15.691	22.826	180.18	Unknown	Unknown	54021.5	14904.7	18749.9	22103.3	18030.9	14120	19135.4	14229.9	16852.1	14505	50221.5	9364.37
met_1480	279.157	8.051	20.358	161.82	Unknown	Unknown	9740.21	38321.5	40599.3	17291.3	32588	31856.7	28156.9	35862.4	41221.5	20327.3	27808.9	28008.1
met_1483	211.134	6.3	18.102	145.82	Unknown	(+)-7-epi--9,10-dihydrojasmonic acid, [M-H]1-; (+)-cucurbic acid, [M-H]1-; 10-Hydroxy-3,7-dimethyl-2E,6E-decadienoic acid, [M-H]1-; 12-hydroxy-3Z,6Z-dodecadienoic acid, [M-H]1-; 12-oxo-9Z-dodecenoic acid, [M-H]1-; 7-oxo-11-Dodecenoic acid, [M-H]1-; 8-Hydroxy-4,8-dimethyl-4E,9-decadienoic acid, [M-H]1-; 8-oxo-3,7-Dimethyl-6E-octenyl acetate, [M-H]1-; Traumatin, [M-H]1-	32421.7	38370.5	44747.5	30182.1	21829.1	27307.7	29747.8	31860.9	20846.8	29836.5	25372.1	38101.3
met_1484	157.123	6.162	17.266	141.78	Unknown	(+)-6-methyl caprylic acid, [M-H]1-; 1-Hydroxy-3-nonanone, [M-H]1-; 1-Methylbutyl 3-methylbutanoate, [M-H]1-; 1-Methylbutyl butanoate, [M-H]1-; 2-Methylbutyl 2-methylpropionate, [M-H]1-; 2-Methylbutyl butyrate, [M-H]1-; 2-Methylpropyl 2-methylbutanoate, [M-H]1-; 2-Methylpropyl 3-methylbutanoate, [M-H]1-; 2-isopropyl-hexanoic acid, [M-H]1-; 2-methyl-octanoic acid, [M-H]1-; 3,5,5-trimethyl-hexanoic…	25455.5	43828.2	20340.4	9642.62	25619.7	12344.4	23092.5	101872	25495.6	8878.01	35816.5	25363.2
met_1487	257.211	9.796	20.5	163.59	Unknown	15-hydroxy-pentadecanoic acid, [M-H]1-; 2-hydroxy-pentadecanoic acid, [M-H]1-; 3-hydroxy-pentadecanoic acid, [M-H]1-; 4-hydroxy-pentadecanoic acid, [M-H]1-; Convolvulinolic acid, [M-H]1-	199942	15176.9	12524.1	51607.5	73751.4	64625.7	27521.5	26483.8	15743.6	17659.8	47847.1	41118.4
met_1490	434.286	15.683	26.503	207.65	Unknown	N-oleoyl alanine, [M-H+CH3COONa]1-; N-palmitoyl proline, [M-H+CH3COONa]1-	208090	16933.3	22765.7	38583.4	40750.7	24649	11416.4	11764.6	9563.4	8633.77	12326.3	17365.2
met_1497	340.206	16.358	23.756	187.53	Unknown	Unknown	96853.8	23054.2	93188.7	24832.1	16235.4	12093.4	26633.3	25606.3	53010.9	24093.7	26193.4	55314.9
met_1500	510.117	10.515	26.596	207.44	Unknown	Unknown	414063	21180.1	41194.6	36434.1	44176.4	34110.4	34979	47777.9	43259.8	39302.8	37396.2	32938.5
met_1503	251.201	14.281	20.569	164.34	Unknown	(E)-3,7-Dimethyl-2,6-octadienyl hexanoate, [M-H]1-; (Z)-3-Decenyl (E)-2-hexenoate, [M-H]1-; (Z)-3-Decenyl (E)-3-hexenoate, [M-H]1-; (Z)-3-Dodecenyl (E)-2-butenoate, [M-H]1-; 10-hexadecynoic acid, [M-H]1-; 10E,12E-Tetradecadienyl acetate, [M-H]1-; 10Z,12E-hexadecadienoic acid, [M-H]1-; 11-Methyl-9Z,12-tridecadienyl acetate, [M-H]1-; 11E,13-Tetradecadienyl acetate, [M-H]1-; 2-hexadecynoic acid, [M-…	52872.2	55584.8	11585.1	23990.1	20059.8	17254.8	9269.03	19764.9	33345.1	45715.9	58871.4	28957.7
met_1509	451.165	13.397	25.716	201.21	Unknown	Unknown	155981	14123.3	25540.8	38518.4	22279.7	52508.1	51048.7	23640	27993.5	24053.5	29505.2	26611
met_1510	359.145	10.51	25.375	200.01	Unknown	Unknown	475199	20451.9	67743.7	15406.7	10115	54717.6	44649.9	11543.5	12490.4	59379.5	50764.1	18520.8
met_1512	383.314	17.347	25.339	199.27	Unknown	Tetrahydropersin, [M-H]1-; Tricosanedioic acid, [M-H]1-	103551	24399.7	19082	30979.7	18693.1	9539.87	92409.6	79521.6	32904.9	19806	6027.65	11206.7
met_1516	353.198	16.385	23.19	182.75	Unknown	5-hydroperoxy-7-[3,5-epidioxy-2-(2-octenyl)-cyclopentyl]-6-heptenoic acid, [M-H]1-	1.7888e+06	173979	13099.9	10352.6	364473	228909	159126	168062	23966.2	16254.6	39955.3	179723
met_1518	345.241	13.972	23.525	185.59	Unknown	Unknown	32118.5	46745.6	37516.7	24732.5	19220.6	25553.7	14658.4	32878.8	33763.9	26094.3	15016.2	9231.07
met_1520	403.304	17.678	27.336	214.73	Unknown	Unknown	244634	12285.4	20844.1	14687	5816.44	5253.92	8376.46	7023.67	13972.7	7256.53	9555.68	4628.98
met_1521	535.177	7.292	28.267	220.31	Unknown	Unknown	40192.7	41878.5	39886.8	15832.4	35830.6	24147.2	28402.9	37867.8	55792.6	29229.9	31235.8	18415.5
met_1524	285.269	17.757	21.926	174.23	Unknown	Unknown	312485	5738.87	21668.6	14358	43940.2	16549.2	25620.2	20824.8	17718.6	23093	4848.76	51883.3
met_1527	363.175	12.64	23.929	188.45	Unknown	Unknown	576790	38863.2	15520.1	39052	35925.7	43750.6	31964.3	31360	34792.6	7117.6	27009.8	40071.4
met_1531	121.029	1.39	17.143	143.91	Unknown	Unknown	51609	37511	19495.1	18208.5	27065.8	11988.4	36383.8	33703.3	30239.8	36999.4	17158.5	16001.8
met_1533	315.252	10.07	22.762	180.16	Unknown	10,11-dihydroxy stearic acid, [M-H]1-; 11,12-dihydroxy stearic acid, [M-H]1-; 12,13-dihydroxy stearic acid, [M-H]1-; 15,16-dihydroxy-octadecanoic acid, [M-H]1-; 2,3-dihydroxy stearic acid, [M-H]1-; 4,14-dihydroxy-octadecanoic acid, [M-H]1-; 5,6-dihydroxy stearic acid, [M-H]1-; 6,7-dihydroxy stearic acid, [M-H]1-; 7,8-dihydroxy stearic acid, [M-H]1-; 8,9-dihydroxy stearic acid, [M-H]1-; 9,12-dihyd…	19199	61826.1	42094.4	15877.8	42444.3	19207.6	46250.9	16549.7	19788.2	14040.6	19574.7	18420.3
met_1536	325.182	13.267	25.829	204.38	Unknown	docebenone, [M-H]1-	14956.5	20754.7	15647.4	24494.5	35724.2	28396.5	11861.7	11118.3	39589.2	10779.5	18871.4	12082
met_1542	397.224	13.333	24.48	192.23	Unknown	Unknown	590095	36587.3	60022.9	34732.6	58828.1	33382.5	68453.6	76385.4	41741.3	8173.39	17767.3	54026.2
met_1547	411.127	9.588	24.559	192.64	Unknown	Unknown	211139	38748.9	34561.9	34976.4	30403.7	24007.9	24797.2	20582.3	33613	15966.8	32039.7	48876.9
met_1557	503.203	13.956	29.325	228.95	Unknown	Unknown	328983	8009.43	27277.5	21208.2	38514.9	41895.8	32842.6	24866.2	67896.5	20539.3	16252.5	40917.9
met_1560	425.361	18.396	26.339	206.49	Unknown	Hexacosanedioic acid, [M-H]1-	88044	12238.2	25594.8	29510.6	35049.4	22222.8	15587	19160.8	27981.2	18093.4	13058.9	28668
met_1562	246.019	4.768	18.083	144.45	Unknown	Unknown	72599	14487.3	70395.6	20859.2	11021.1	6677.47	35161.1	43451.1	6905.33	10237	35410.3	120130
met_1564	351.231	16.288	25.787	203.44	Unknown	Unknown	114166	22037.8	26558.3	15584.5	15273.9	7416.35	12220.9	12510.3	10534.5	9155.94	15683.1	12329.9
met_1568	255.028	8.202	18.405	146.78	Unknown	Unknown	87770.5	10994	93964.3	7902.19	59187.9	48204.9	60976.5	44960.9	43543.7	38921.1	45504.1	48782.9
met_1570	247.169	6.105	19.811	158.35	Unknown	16:4(4Z,7Z,10Z,13Z), [M-H]1-; 16:4(6,9,12,15), [M-H]1-; 2E,6Z,8Z,12E-hexadecatetraenoic acid, [M-H]1-; 3,9-hexadecadiynoic acid, [M-H]1-; 4,7,11,14-hexadecatetraenoic acid, [M-H]1-; 4,8,12,16-hexadecatetraenoic acid, [M-H]1-; 4-[3]-ladderane-butanoic acid, [M-H]1-; 7,10-hexadecadiynoic acid, [M-H]1-; 8,10-hexadecadiynoic acid, [M-H]1-; Octyl phenylacetate, [M-H]1-	11536.8	21078.5	31323.1	9021.95	16046.3	31988.1	30800.4	22277.3	38151.2	21816	29117.2	41802.8
met_1573	284.222	12.457	21.792	173.18	Unknown	Unknown	123933	40943.8	36243.6	14897.4	29096.7	18368.5	30427.2	26620.3	38222.7	24506.7	16354.7	8650.53
met_1582	381.262	8.034	24.338	191.37	Unknown	14-F2-dihomo-IsoP, [M-H]1-; 15-methyl-15R-PGF2alpha methyl ester, [M-H]1-; 16,16-dimethyl-PGE1, [M-H]1-; 16,16-dimethyl-PGF2beta, [M-H]1-; 17-F2-dihomo-IsoP, [M-H]1-; 1a,1b-dihomo-PGE1, [M-H]1-; 1a,1b-dihomo-PGF2alpha, [M-H]1-; 20-ethyl PGF2alpha, [M-H]1-; 7-F2-dihomo-IsoP, [M-H]1-; unoprostone, [M-H]1-	114883	17917.7	9219.87	62717.6	62811.6	50159.1	16830	22995	8722.65	18220.3	30584.8	23948.7
met_1583	401.17	13.691	25.301	198.66	Unknown	Unknown	139150	13639.6	15953.4	24483.1	22447.3	14397.7	17315.4	13062.7	10910.9	12115	9659.14	19958.4
met_1593	291.159	6.774	20.755	164.69	Unknown	Unknown	20770.3	31934.8	23889.8	32977	8370.64	30344.4	30927.9	33076.7	28859.5	29980.9	31909.1	28592.6
met_1596	239.2	14.909	20.088	160.86	Unknown	(E)-8-Tetradecenyl formate, [M-H]1-; (E)-9-Tetradecenyl formate, [M-H]1-; (Z)-5-Decenyl 3-methylbutanoate, [M-H]1-; (Z)-7-Dodecenyl propionate, [M-H]1-; 10Z-Tridecenyl acetate, [M-H]1-; 10Z-pentadecenoic acid, [M-H]1-; 11E-Tridecenyl acetate, [M-H]1-; 14-pentadecenoic acid, [M-H]1-; 15:1(7Z), [M-H]1-; 15:1(9Z), [M-H]1-; 2,5-dimethyl-2E-tridecenoic acid, [M-H]1-; 2-Tridecenyl acetate, [M-H]1-; 2-p…	90475.2	29337.5	26572.3	73131.1	52070.1	24953.9	15745.3	18726.8	48980.5	42536.3	57499.2	18064.5
met_1614	325.183	12.88	26.794	212.08	Unknown	docebenone, [M-H]1-	23326.9	19125.6	24705.2	48417.9	57008.2	11658.9	16972.5	24123.2	16479.7	3906.15	19510.7	14157.4
met_1620	608.975	1.355	30.229	234.98	Unknown	Unknown	416475	41781.8	22187.2	14459.7	48222.3	13976.3	22382.5	23763.3	17964	16216.5	9828.04	50808.3
met_1621	329.126	9.59	22.654	178.99	Unknown	Unknown	179494	33400.6	15574.7	24253.5	27244.6	23589.5	18103.2	27590.4	33440.1	23899.3	18982.3	42514.1
met_1623	246.019	5.787	18.137	144.88	Unknown	Unknown	18097.8	30885	50371.6	52825.1	53742.6	43609.3	38920	44246.8	15525.2	15792.9	34402.2	54615.8
met_1625	198.966	9.214	17.688	142.96	Unknown	Unknown	95469.3	11372.3	17128.5	83340.4	55232.5	32271.4	37125.7	33216.7	19090.3	40210.6	16562	11853.5
met_1635	583.24	16.366	29.886	232.52	Unknown	Unknown	1.7888e+06	173979	19980.8	300977	364473	228909	7321.6	168062	10075	50823.6	3216.04	179723
met_1639	201.149	5.366	19.574	158.26	Unknown	10-hydroxy-undecanoic acid, [M-H]1-; 2-hydroxy hendecanoic acid, [M-H]1-; 3-Hydroxynonyl acetate, [M-H]1-; 3-hydroxy-undecanoic acid, [M-H]1-; 4-hydroxy-undecanoic acid, [M-H]1-; omega-hydroxy hendecanoic acid, [M-H]1-	21593.4	25843.4	29677.9	26364.1	25789	22475.1	22758.2	24877.8	20829.6	17247.8	13558.2	23001.4
met_1640	265.147	10.568	26.952	215.24	Unknown	Ipomeamaronol, [M-H]1-	216697	10071.7	14470	43540.2	17556.3	13261	8122.73	15942.3	16468.3	14579.6	14401	8879.09
met_1642	291.195	10.344	21.843	173.41	Unknown	(-)-8-hydroxy-11E,17-octadecadien-9-ynoic acid, [M-H]1-; 12,13S-EOT, [M-H]1-; 12-oxo-PDA, [M-H]1-; 13-keto-9Z,11E,15Z-octadecatrienoic acid, [M-H]1-; 8-hydroxy-10,12-octadecadiynoic acid, [M-H]1-; 8-hydroxy-9,11-octadecadiynoic acid, [M-H]1-; 9-hydroxy-10E,14Z-octadecadien-12-ynoic acid, [M-H]1-; Colnelenic acid, [M-H]1-; Etherolenic acid, [M-H]1-; Panaquinquecol 1, [M-H]1-; alpha-licanic acid, […	7457.55	10428.3	5025.6	57649.6	53146.5	59973.7	6709.52	11517.7	5530.11	32873.2	33232.1	4558.39
met_1643	266.15	11.272	23.189	184.95	Unknown	Unknown	332006	28900.9	17287.6	23525.9	11883.7	11995.5	23383.7	16449.9	60463.4	17358.9	20060	9494.7
met_1645	557.067	6.454	27.92	217.37	Unknown	Unknown	12853.1	22902.9	17109.8	31335.3	35455.2	22877.4	5511.38	36320.1	36833.6	15551.8	20312.5	22545.3
met_1647	291.231	15.317	22.269	176.81	Unknown	(E,E)-3,7,11-Trimethyl-2,6,10-dodecatrienyl butyrate, [M-H]1-; 8-hydroxy-11E-octadecen-9-ynoic acid, [M-H]1-	10752.5	45487.1	41011.9	10512.9	13068.4	8601.98	24074.6	29212.6	35373.2	18583.3	20495.8	15036.8
met_1649	313.215	15.794	23.957	189.75	Unknown	Unknown	186462	4427.02	20294.6	7648.4	16384.7	19155.6	73055.8	37878.3	14279.8	9415.68	28749.5	23593.6
met_1654	243.196	9.315	20.424	163.43	Unknown	10-hydroxy-tetradecanoic acid, [M-H]1-; 11-hydroxy-tetradecanoic acid, [M-H]1-; 3-hydroxy-tetradecanoic acid, [M-H]1-; 5-hydroxy-tetradecanoic acid, [M-H]1-; 6-hydroxy-tetradecanoic acid, [M-H]1-; alpha-hydroxy myristic acid, [M-H]1-; omega-hydroxy myristic acid, [M-H]1-	7998.72	24303	19712.5	29957.5	43489.4	44730	22393.5	14309.9	24922.6	30370.5	25078.4	27006.2
met_1659	209.154	9.684	18.288	147.41	Unknown	(E)-2-Octenyl 2-methyl-(E)-2-butenoate, [M-H]1-; (E)-3,7-Dimethyl-2,7-octadienyl propionate, [M-H]1-; 10-tridecynoic acid, [M-H]1-; 11-tridecynoic acid, [M-H]1-; 12-tridecynoic acid, [M-H]1-; 2-Propenyl cyclohexanebutanoate, [M-H]1-; 3-tridecynoic acid, [M-H]1-; 3E,5E-tridecadienoic acid, [M-H]1-; 4-tridecynoic acid, [M-H]1-; 5-tridecynoic acid, [M-H]1-; 6-tridecynoic acid, [M-H]1-; 7-tridecynoic…	3241.9	30621.5	21615.2	25259.6	25829.6	25199.9	15714.9	13791.8	16030.3	25403.3	10635.2	31888.6
met_1663	193.16	7.907	21.41	173.68	Unknown	6,10-Dimethyl-5(E),9-undecadien-2-one, [M-H]1-	171376	16249.5	16814.9	21623.2	24888.9	29413	26967	28726.9	29107.3	14334.4	30334.2	38711.3
met_1666	461.156	11.254	27.052	211.61	Unknown	Unknown	400570	14631.2	10057.3	14561.7	18642.1	20319.8	15514.3	8889.76	21997.2	8749.65	10118.4	30956
met_1667	251.128	6.996	20.098	160.55	Unknown	Unknown	168923	20987.9	31771.7	22956.4	24332.9	27960.2	19309.3	21708.1	19160.1	24432.9	28187.1	29416.1
met_1668	365.264	17.834	26.645	209.96	Unknown	(+)-Isostearic acid, [M-H+CH3COONa]1-; 10-methyl-heptadecanoic acid, [M-H+CH3COONa]1-; 11,15-dimethyl-hexadecanoic acid, [M-H+CH3COONa]1-; 14-Methylheptadecanoic acid, [M-H+CH3COONa]1-; 15-methyl-heptadecanoic acid, [M-H+CH3COONa]1-; 2,14-dimethyl-hexadecanoic acid, [M-H+CH3COONa]1-; 2,6-Dimethyl-5-heptenyl nonanoate, [M-H+CH3COONa]1-; 2,6-dimethyl-hexadecanoic acid, [M-H+CH3COONa]1-; 4,14-dimeth…	235142	26925	18363.2	12966	24512.9	24151.1	15938.9	7245.69	23332.9	11553.6	21320.6	14326.6
met_1683	383.14	13.29	25.055	197.02	Unknown	Unknown	50305.1	32331.9	13580.7	39860	34635.9	13963.4	21004.5	19047.3	26819.8	6503.41	13986.5	39467.3
met_1684	271.205	4.948	24.4	194.5	Unknown	14-Fluoro-11E-tetradecenyl acetate, [M-H]1-; 16-fluoro-7Z-hexadecenoic acid, [M-H]1-; 16-fluoro-9Z-hexadecenoic acid, [M-H]1-	13348	18097.2	3144.47	89036.1	64333.8	16306.7	14481.5	16185.1	4784.55	9221.7	26419.2	17260.2
met_1689	473.176	11.741	26.549	207.5	Unknown	Unknown	4927.45	25437.3	27295.8	38760.1	23080.2	41944.1	2515.09	12528.2	21972.7	24908.2	30966.5	11405.8
met_1690	454.054	3.796	24.692	193.1	Unknown	Unknown	14968.9	21622.8	28182.9	22815.7	34377.4	27321.8	27929.3	28192.5	27773.4	22866.4	18582	26730.4
met_1692	267.231	16.76	21.189	168.82	Unknown	(Z)-11-Hexadecenyl formate, [M-H]1-; 1-methylpropyl-tridecanolide, [M-H]1-; 10-methyl-9-hexadecenoic acid, [M-H]1-; 10E-heptadecenoic acid, [M-H]1-; 10Z-Pentadecenyl acetate, [M-H]1-; 11-Cyclohexylundecanoic acid, [M-H]1-; 12E-Pentadecenyl acetate, [M-H]1-; 14-methyl-8E-hexadecenoic acid, [M-H]1-; 16-heptadecenoic acid, [M-H]1-; 16:1(10Z)(15Me), [M-H]1-; 16:1(6Z)(15Me), [M-H]1-; 16:1(8Z)(15Me), […	12788.5	25135.6	20420.8	31790.4	39233.7	25083.9	11901.4	5547.91	28953	21372	15151.4	16406.1
met_1694	325.182	13.022	27.386	216.79	Unknown	docebenone, [M-H]1-	1.7888e+06	173979	197246	300977	364473	18338.8	17094.1	168062	41138.7	12594.3	248553	15943.6
met_1698	215.165	6.471	19.612	157.93	Unknown	11-hydroxy-dodecanoic acid, [M-H]1-; 12-hydroxy lauric acid, [M-H]1-; 4-hydroxy lauric acid, [M-H]1-; 7-hydroxy-dodecanoic acid, [M-H]1-; 9-hydroxy-dodecanoic acid, [M-H]1-; alpha-hydroxy lauric acid, [M-H]1-; beta-hydroxylauric acid, [M-H]1-; xi-5-Hydroxydodecanoic acid, [M-H]1-	10836	29730	15764.8	19762.4	27451.1	14855.1	15769.8	20639.9	30723.2	13066.7	24880.5	10201.3
met_1699	365.265	16.158	24.83	195.55	Unknown	Unknown	264260	22600.6	14139.5	9377.42	14097.5	23509.9	11395.1	31641.6	29578.2	10820.4	8875.54	15506.8
met_1706	315.179	16.727	21.982	173.93	Unknown	2,3,4,5-tetranor-thromboxane B1, [M-H]1-	53870.9	8532.89	5201.6	9922.08	14506.3	11348.1	15143.9	15562.7	6133.08	13562.4	7211.41	9818.42
met_1713	258.986	6.384	17.572	139.96	Unknown	Unknown	7757.43	13408.2	15614.4	39666.6	16906.7	15045.1	19651.5	14817.7	18123.4	18092.7	19374	19837.6
met_1715	433.329	15.671	27.801	217.9	Unknown	Unknown	143598	15620.6	10962.8	21173.3	30135	11688.1	9303.47	12827.4	17210.3	7507.28	12771.7	10582.9
met_1716	335.254	16.534	24.289	191.87	Unknown	Unknown	44402.6	8873.38	15115.2	9774.3	11335.9	6644.28	9926.6	4571.7	7077.98	20702.8	12846.4	7184.1
met_1723	229.18	6.79	19.289	154.76	Unknown	13-hydroxy-tridecanoic acid, [M-H]1-; 2-hydroxy-tridecanoic acid, [M-H]1-; 3-hydroxy-tridecanoic acid, [M-H]1-; 4-hydroxy-tridecanoic acid, [M-H]1-	22216.8	22695	21582.4	27759.2	28745.1	29488.6	15028.6	20819.2	29505.6	2548.14	28352.2	26890.1
met_1724	265.147	11.371	29.085	232.39	Unknown	Ipomeamaronol, [M-H]1-	204367	19161.4	17016.9	29675.1	25531.8	22796.3	13429.3	13355.7	23913.2	16053.5	13584.5	39322
met_1726	235.022	5.892	19.924	159.69	Unknown	Unknown	253355	46901.9	21638.5	18989.2	35195.2	34843.8	21325.6	23548.3	12441	10923.9	8249.88	35163.7
met_1727	467.16	11.69	26.104	204.07	Unknown	Unknown	237922	26582.8	17006.2	18899	32934.5	14602.2	10360.6	12439	30077.1	10343.1	22871.8	7371.02
met_1728	173.118	1.917	17.835	145.47	Unknown	(+)-3-hydroxy pelargonic acid, [M-H]1-; 2-hydroxy pelargonic acid, [M-H]1-; 4-hydroxy pelargonic acid, [M-H]1-; 6-hydroxy-nonanoic acid, [M-H]1-; 7-hydroxy pelargonic acid, [M-H]1-; 8-hydroxy-nonanoic acid, [M-H]1-; 9-hydroxy pelargonic acid, [M-H]1-	20749.4	21818.8	18477.9	13805	13854.7	22604.8	17414.8	27990.2	13622.1	18106.8	22603.7	14660.7
met_1730	355.283	16.718	24.104	189.99	Unknown	Heneicosanedioic acid, [M-H]1-; Stearoyllactic acid, [M-H]1-	58124.5	8672.22	12765.7	5035.49	13164.6	10170.5	5118.24	13277.2	6956.94	11983.8	11259.6	9622.53
met_1736	585.324	10.445	29.561	229.96	Unknown	Unknown	56665	5831.98	6926.56	22463.2	15338.9	19774.5	22110.4	6316.49	17493.6	33010.2	40241.2	8602.08
met_1743	370.142	14.919	23.45	184.52	Unknown	Unknown	109637	18099.6	12326	5651.09	22480.9	20408.4	15151.6	16960	24768.7	11338.7	11223	19580.8
met_1748	381.229	15.015	24.119	189.63	Unknown	Unknown	507045	37812.7	22784.8	24979.3	29535.2	17548.4	10375.5	21481	67207.5	28223.8	26791.2	22583.2
met_1749	281.172	12.638	23.887	190.07	Unknown	Unknown	83004.4	24551.5	11858.4	32805.1	24712.4	11610.6	12654.5	4973.99	19334.4	10441.7	12263.4	12624
met_1758	374.103	9.589	22.793	179.25	Unknown	Unknown	306708	18811.1	14996.3	26637.5	29435.9	9211.05	18673.9	20437.9	19936.4	12746.5	13867.3	34019
met_1761	323.218	15.775	23.268	184.01	Unknown	Unknown	159828	18317.7	57084.8	18566.1	10423.7	6870.66	7864.81	7577.77	10493.4	10806.1	10030.1	10345.5
met_1762	351.183	15.203	22.412	176.62	Unknown	9,10-dichloro-octadecanoic acid, [M-H]1-	174501	8642.64	9073.3	17119.2	18295.4	6629.6	47679.4	18625.9	5126.51	8944.01	9608.94	9278.63
met_1764	355.242	4.507	24.506	193.19	Unknown	Unknown	14953	23563.3	23682.7	14087.2	15779.4	10145.4	28158.2	39854.2	7231.31	25678.4	26416.1	14410.2
met_1765	531.328	16.878	28.741	224.07	Unknown	Unknown	50968.5	18932.8	11046.8	17282.2	13760.2	23616.3	78359.7	23250	16966.2	9652.76	16988.1	14700
met_1766	643.423	14.604	32.704	254.04	Unknown	Unknown	53224.1	11619.1	8724.44	9071.49	16383.2	11173.4	5987.51	9946.28	12805.2	15757.8	6209.82	12669
met_1769	470.246	16.533	27.226	212.87	Unknown	Unknown	11998.7	13353	12333	10479.3	14568.3	9068.73	14646.6	10741.4	18669.8	14119.7	10504	20685.6
met_1776	325.102	10.961	22.397	177.02	Unknown	Unknown	12349	11762	10530	11207.1	4017.24	11064.8	20777.4	19448.3	19920.7	25337.1	13071.2	19870
met_1778	521.378	18.695	29.809	232.55	Unknown	Unknown	26846.4	15568.8	9462.5	7041.8	17486.8	9453.04	15985.4	12567.9	13061.5	6233.9	8112.31	11913.2
met_1780	215.164	5.84	19.696	158.61	Unknown	11-hydroxy-dodecanoic acid, [M-H]1-; 12-hydroxy lauric acid, [M-H]1-; 4-hydroxy lauric acid, [M-H]1-; 7-hydroxy-dodecanoic acid, [M-H]1-; 9-hydroxy-dodecanoic acid, [M-H]1-; alpha-hydroxy lauric acid, [M-H]1-; beta-hydroxylauric acid, [M-H]1-; xi-5-Hydroxydodecanoic acid, [M-H]1-	17430.2	20481.9	23637.8	13975.5	19016.2	13954.7	21596.3	27022.6	20648.3	14316.8	12841.5	16931.1
met_1784	333.169	12.895	24.006	189.66	Unknown	Unknown	248180	14007.8	7231.06	13771.5	8706.93	20445.6	8097.06	3974.27	5192.39	32846.1	4378.69	12288.5
met_1790	351.132	6.884	24.351	192.03	Unknown	Unknown	66514.7	19458.7	19806.9	7712.07	14082.1	10280.5	20244.3	15817.7	17888.1	12981.7	13464.6	14632.4
met_1792	463.031	7.827	25.082	196.07	Unknown	Unknown	12183.1	8110.55	20334.3	30312.2	8596.8	17981.4	18702.2	25746.1	15198.2	14569.5	7578.75	22729.3
met_1798	325.182	13.104	25.77	203.91	Unknown	docebenone, [M-H]1-	21341	11046.1	5030.27	8822.85	24590.9	14549.8	17025.5	11828.5	16720.9	5651.15	10711.2	14609.1
met_1804	480.967	17.605	20.867	162.69	Unknown	Unknown	13856.3	15048.9	11993	26027.3	9234.98	14637.7	11725.6	6825.36	15446.7	40219.3	8441.91	21087.8
met_1808	430.971	18.117	18.41	143.82	Unknown	Unknown	24924.5	12142.8	13891.9	65095.8	51855.1	25695.4	2986.48	12754.2	7396.02	30359.6	7418.69	9788.89
met_1810	311.167	11.927	27.464	217.79	Unknown	Unknown	13839.3	173979	197246	300977	364473	2552.31	159126	168062	8458.26	185971	7621.03	27124.9
met_1812	534.086	10.582	26.771	208.57	Unknown	Unknown	1.7888e+06	11773.4	197246	21743.4	364473	228909	159126	168062	12697.8	185971	17724.5	6515.44
met_1813	326.269	15.432	23.067	182.34	Unknown	N-palmitoyl alanine, [M-H]1-	87119.2	11159.1	16492.7	12303.1	14317.1	9111.33	11877	11152.8	5332.96	12004.7	9252.13	6346.71
met_1818	225.112	9.686	18.786	150.83	Unknown	3,7-Dimethyl-2E,6E-decadien-1,10-dioic acid, [M-H]1-; Tuberonic acid, [M-H]1-; epi-4'-hydroxyjasmonic acid, [M-H]1-	323934	14062.6	16339.9	9959.75	12581.5	14491	10902.6	8315.29	5177.37	7240.45	12522.2	18434.7
met_1820	489.159	10.798	26.702	208.51	Unknown	Unknown	1.7888e+06	173979	10614	300977	14452.8	20307.9	159126	168062	170229	8257.41	248553	22888.3
met_1823	293.177	12.929	28.233	224.5	Unknown	Unknown	146958	3077.46	34526.3	33892.3	41506.8	24453.4	7838.57	8069.59	12845.8	17207.8	17507	11942.4
met_1828	400.241	16.405	26.759	210.21	Unknown	Unknown	7657.31	4593	5597.57	9703.69	21230.7	18348	6051.18	13849.7	4487.62	15875.9	6310.88	20811.5
met_1831	325.183	13.488	26.148	206.92	Unknown	docebenone, [M-H]1-	135383	14998.2	5635.44	10238	3374.01	6071.59	17862.6	13391.6	19902.2	6179.49	9948.09	12966.3
met_1833	381.26	13.716	24.987	196.51	Unknown	(S)-3-hydroxystearic acid, [M-H+CH3COONa]1-; 14-hydroxy stearic acid, [M-H+CH3COONa]1-; 15-hydroxy stearic acid, [M-H+CH3COONa]1-; 16-hydroxy stearic acid, [M-H+CH3COONa]1-; 17-hydroxy stearic acid, [M-H+CH3COONa]1-; 18-hydroxy stearic acid, [M-H+CH3COONa]1-; 2-hydroxystearate, [M-H+CH3COONa]1-; 3-hydroxy-16-methyl-heptadecanoic acid, [M-H+CH3COONa]1-; 9-methoxy-heptadecanoic acid, [M-H+CH3COONa]…	112285	12200.6	8224.85	11193.6	17525.3	14642.9	14346.2	9611.17	12652.6	11757.4	7287.94	13849.4
met_1840	325.182	13.001	27.989	221.6	Unknown	docebenone, [M-H]1-	13550	14431.3	20126	18280.3	12313.9	11819	16494.3	19984.4	4128.48	4788.48	6239.45	7360.74
met_1843	325.182	13.812	25.733	203.61	Unknown	docebenone, [M-H]1-	7737.1	5443.84	7147.83	11758.3	9843.7	11221	7823.73	11318	7166.4	15379.8	4940.14	10408.1
met_3	321.209	14.54	22.519	178.09	Unknown	Unknown	203000000	13900000	23900000	548782	15800000	52432.5	150840	477571	14300000	510045	22000000	37784.5
met_6	325.183	12.646	23.245	183.79	Unknown	docebenone, [M-H]1-	307000000	1666530	2271641	2578888	3241758	3664048	360727	3274327	2704278	1.09663e+06	694295	798504
met_25	505.372	18.467	28.701	224.04	Unknown	Unknown	16300000	2153026	401790	3335832	3621720	1.16652e+06	4417834	3318013	736379	2149351	711648	483375
met_49	311.167	11.587	22.912	181.46	Unknown	Unknown	38000000	2507370	2.17638e+06	2434824	2276979	1784684	2.07546e+06	2714584	2648509	4040448	1.9779e+06	1.65118e+06
met_96	301	18.497	19.311	152.92	Unknown	Unknown	189473	2241702	1.91078e+06	1955535	1863559	1.97078e+06	1.58405e+06	1.58117e+06	2616885	2.18709e+06	1.74504e+06	1921314
met_158	265.147	13.869	20.226	161.15	Unknown	Unknown	36200000	690465	588972	718728	876293	1.24196e+06	1095430	1047513	687652	1.12378e+06	754762	777641
met_182	955.97	16.115	30.995	239.05	Unknown	Unknown	730307	998288	505592	552544	628595	639984	594341	433791	349783	673837	520884	701764
met_226	393.102	12.776	23.55	184.93	Unknown	Unknown	2866519	223162	161581	250038	199923	123016	98498.3	117183	224454	148649	101199	264352
met_237	302.999	18.515	19.313	152.89	Unknown	Unknown	14020.6	999533	495901	824630	937650	1.16233e+06	505341	547764	1134467	888710	927190	993943
met_249	431.192	16.346	24.99	195.76	Unknown	Unknown	923083	230871	179241	234570	296043	261944	100589	147061	246956	276539	212924	244876
met_251	293.177	17.16	21.453	170.23	Unknown	Unknown	184907	1140419	138300	106315	513221	261684	151150	258980	600191	128037	25263.5	72133.6
met_289	231.967	1.127	19.313	154.86	Unknown	Unknown	259532	537390	225093	113101	585722	328641	158446	341354	441185	427701	136545	260780
met_292	248.08	11.242	17.143	136.81	Unknown	S-Acetyldihydrolipoamide, [M-H]1-; S-Acetyldihydrolipoamide-E, [M-H]1-	238259	971345	567366	167110	49796.4	1487600	171668	217070	1000825	300926	263231	87688.9
met_301	957.968	18.507	31.999	246.83	Unknown	Unknown	441002	413504	425601	456268	295729	357091	281942	440756	437570	369209	314827	372531
met_310	271.227	15.054	21.178	168.62	Unknown	11-hydroxy palmitic acid, [M-H]1-; 14-hydroxy palmitic acid, [M-H]1-; 15-hydroxy-hexadecanoic acid, [M-H]1-; 2-hydroxy palmitic acid, [M-H]1-; 3S-hydroxypalmitic acid, [M-H]1-; 4-hydroxy palmitic acid, [M-H]1-; 5-hydroxy-hexadecanoic acid, [M-H]1-; 7R-hydroxy-hexadecanoic acid, [M-H]1-; 8S-hydroxy-hexadecanoic acid, [M-H]1-; 9-methoxy-pentadecanoic acid, [M-H]1-; Juniperic acid, [M-H]1-	227394	29446.7	51375.7	287202	424666	220218	65236.7	48026.3	41295.1	103181	87933.4	112823
met_311	697.405	18.082	34.518	267.78	Unknown	Unknown	1415567	242788	284112	260522	286759	520171	572924	561492	98418.1	239503	404848	259085
met_332	957.969	17.85	31.988	246.75	Unknown	Unknown	527686	437272	410310	479290	290245	537178	410570	534173	400332	581164	488725	336660
met_356	957.967	16.095	31.957	246.51	Unknown	Unknown	246027	293278	235883	326484	299789	410488	221955	458785	341263	479376	257341	325835
met_368	221.025	3.255	17.415	139.86	Unknown	Unknown	1.7888e+06	173979	109478	300977	442209	946607	1037521	168062	170229	185971	248553	303828
met_389	409.26	15.205	25.227	197.95	Unknown	PGF2alpha-11-acetate methyl ester, [M-H]1-	2496141	52013.7	51038.5	40298.1	70754.7	76917.7	188486	80430.7	55548.9	54499.2	69777.6	62949.5
met_481	507.373	17.956	28.688	223.9	Unknown	Unknown	447726	232606	144498	50481.4	494682	61817.6	61534.6	46716.7	108875	51642.7	104861	33735.3
met_529	513.194	16.375	27.24	212.47	Unknown	10S,11R-epoxy-punaglandin 4, [M-H]1-	569563	114182	52579.1	92418.9	99755	86800.7	76371.9	26127.5	112354	87574.2	48774.5	104140
met_535	407.159	10.593	24.616	193.15	Unknown	Unknown	1.7888e+06	173979	197246	300977	101132	41878.7	111592	14889.8	170229	185971	248553	179723
met_549	391.286	12.594	25.056	196.89	Unknown	Unknown	101204	102172	291925	217551	16440	85926.8	130873	205640	274964	56223.2	111297	67549.8
met_609	794.947	15.122	25.063	193.57	Unknown	Unknown	1192777	13263.9	56977.5	57956.6	46500.4	73599.4	59383.6	54560.8	47025.2	48800.5	74269.9	42629.3
met_622	252.967	18.137	20.017	159.83	Unknown	Unknown	62519.6	36749.5	28268.5	102748	72231.1	28083.3	31265.8	114723	36727.5	25459	49926.4	14659.1
met_646	353.199	13.117	23.092	181.98	Unknown	5-hydroperoxy-7-[3,5-epidioxy-2-(2-octenyl)-cyclopentyl]-6-heptenoic acid, [M-H]1-	75271.7	99950.1	55620.7	286305	129600	68243.9	81770.4	76619	93623.2	81092.2	59922.7	85697.6
met_676	431.241	15.756	26.256	205.75	Unknown	Unknown	762377	49771.9	13328.6	45051.6	41834.9	74887	36864.9	23590.4	53884.9	107153	52473.8	42639.6
met_681	293.992	1.928	19.363	153.48	Unknown	Unknown	63477.5	236648	55549.3	124938	101104	56159.5	357024	22384.2	94866.4	128828	79415.6	53569.3
met_698	727.603	16.534	35.827	277.77	Unknown	Unknown	1234863	24825.9	20524.4	14781.8	10786.5	17259	7850.61	14447.8	19116.6	13666.2	12267	16216.9
met_711	511.154	10.852	27.383	213.62	Unknown	Unknown	110965	71863	145810	62580.9	74259.4	81062.4	121420	104207	170686	309709	86138.5	71189.2
met_725	269.136	4.735	21.595	172.04	Unknown	Unknown	257727	184540	158058	40272.3	57679	62047	134678	254168	162973	77054.7	56155.7	50051.7
met_731	295.042	3.41	19.977	158.37	Unknown	Unknown	164649	27933.6	16246.5	485747	21946.5	14047.5	81045.5	23241.6	40139.7	44746.6	28525.3	35216.1
met_770	485.345	16.366	27.764	216.91	Unknown	Unknown	882917	22498.2	9765.63	23852.8	22063.6	24605.8	32348	29283.4	29846.6	18378.7	30510.6	35013.3
met_812	261.979	9.032	17.783	141.58	Unknown	Unknown	132533	120010	37488.6	57282.1	264074	43788.8	14931.4	86247.3	88214.6	48072.8	23251.6	50963.3
met_817	295.043	6.639	19.949	158.15	Unknown	Unknown	329937	29573.4	18143.1	393742	41834.1	21199.8	13614.1	34379.9	31820.3	25997.5	20573.9	21896.3
met_843	709.412	16.353	33.88	262.73	Unknown	Unknown	1.7888e+06	173979	197246	45363.7	53543.9	228909	159126	168062	49786.5	185971	248553	69722.6
met_863	269.211	12.224	20.852	166.06	Unknown	(+)-12-hydroxy-9Z-hexadecenoic acid, [M-H]1-; 10-keto palmitic acid, [M-H]1-; 10-oxo-14-methyl-pentadecanoic acid, [M-H]1-; 11-keto palmitic acid, [M-H]1-; 15-oxo-hexadecanoic acid, [M-H]1-; 16-hydroxy-5-hexadecenoic acid, [M-H]1-; 16-hydroxy-6-hexadecenoic acid, [M-H]1-; 16-hydroxy-9E-hexadecenoic acid, [M-H]1-; 2-keto palmitic acid, [M-H]1-; 2-methyl-4-oxo-pentadecanoic acid, [M-H]1-; 3-keto pa…	92117.7	92997.1	103209	179612	139964	105291	119501	105483	88625.4	111231	98848.3	39966.2
met_870	483.17	13.162	27.44	214.39	Unknown	Unknown	395278	27539.4	10445.7	30924.9	12895.7	25451.7	23324.8	19689.2	7870.08	19878.4	18030.3	48744.1
met_872	519.344	17.542	30.635	239.07	Unknown	Unknown	12516.2	60874.5	38362.5	34506.8	50780.5	29800.8	22920.2	44639.6	75231.9	36536.8	28742.4	50623.7
met_875	354.003	1.398	24.479	192.99	Unknown	Unknown	1.03813e+06	121152	48135.1	85858.4	121496	89779	67965.7	44336.9	133987	71073.7	9195.94	81070.7
met_888	465.301	17.584	30.137	235.85	Unknown	Unknown	385006	9614.64	34024.9	18178.2	15512.5	5979.38	21349.9	5044.81	29811	27067	19792.9	12634.9
met_979	451.14	4.944	25.18	196.99	Unknown	Unknown	20965.2	20225.8	8182.7	287880	260226	103189	8165.11	32362.1	28919.9	32676.5	50165.8	14862.5
met_984	595.197	16.396	28.985	225.37	Unknown	10S,11R-epoxy-punaglandin 4, [M-H+CH3COONa]1-	1.7888e+06	173979	197246	25417.9	22464	228909	159126	168062	21240.3	185971	248553	54010.5
met_998	201.957	8.186	16.014	129.17	Unknown	Unknown	23278.7	152171	61407.1	254762	96692.5	31221.3	34180.2	40199.1	135159	69964.9	53102.2	52593
met_1034	515.191	16.385	27.21	212.21	Unknown	Unknown	1.7888e+06	38087	197246	37138.1	44244.8	228909	159126	168062	47655.7	185971	248553	44186.8
met_1042	447.026	5.163	24.092	188.47	Unknown	Unknown	9178.63	68302.7	30864.1	42560.2	22715.2	22901.3	18823.6	25628.5	25799.7	20814.7	19070.2	28652.5
met_1046	443.298	15.058	26.333	206.18	Unknown	Unknown	655046	18393.8	12270	19276.8	15437.2	14595.7	16600.3	7122.47	15980.1	25668.1	12866.4	16225.8
met_1052	119.036	18.623	32.776	277.01	Unknown	Unknown	49840.3	26735.8	20010.7	24636.3	22701.7	97715.4	234612	30759.5	26081.9	20280.5	27915.6	22588.7
met_1063	353.208	16.36	24.26	191.27	Unknown	Unknown	780409	32709	24278.3	49670.4	46837.3	38372.1	33865.8	22097.8	17257.8	24658	24847.4	48242.5
met_1101	423.135	12.656	24.788	194.28	Unknown	Unknown	516554	39846.6	63949.3	24766.1	44242.8	17615.8	31850.5	17587	145019	25054.4	27868.1	22800.2
met_1148	425.361	18.204	26.455	207.4	Unknown	Hexacosanedioic acid, [M-H]1-	52239.9	34438.4	27807	43356.6	35983.5	27557.3	17883.5	10725.7	38477.8	31816.5	26047.7	47459.1
met_1161	539.209	16.54	27.856	217.04	Unknown	12R-acetoxy-punaglandin 4, [M-H]1-; 12S-acetoxy-punaglandin 5, [M-H]1-	1.7888e+06	32809.8	197246	22899	28285.4	228909	159126	168062	42995.4	185971	248553	12563.8
met_1178	189.957	1.868	19.271	156.34	Unknown	Unknown	1.7888e+06	61939.8	197246	25259.9	183572	228909	159126	168062	17209.9	185971	59502.6	179723
met_1199	293.178	12.856	29.735	236.53	Unknown	Unknown	597304	44700.6	80178	46271.7	60275.1	48378.1	36695.4	89619.2	22918.3	23759.1	49373.7	49847.9
met_1204	363.249	17.556	24.447	192.56	Unknown	Unknown	1.7888e+06	64974.2	39196.9	74853.5	364473	29357	159126	168062	40401.2	185971	248553	179723
met_1218	423.134	13.357	24.798	194.36	Unknown	Unknown	1.7888e+06	173979	197246	21557.1	94219.8	228909	16680.9	168062	42172.3	185971	248553	13691.3
met_1263	317.09	1.632	22.179	175.46	Unknown	Unknown	77931.3	111388	28459.5	19995.9	21427.7	13787.1	52128.2	115375	78248.6	27017.7	21970.4	44586.8
met_1269	161.003	3.749	17.335	142.1	Unknown	Unknown	36062.4	19746.9	34350.5	57801.6	13813.9	26034.1	27857.7	88636	70952	10377.1	13289.9	41883.5
met_1276	425.106	13.014	25.334	198.55	Unknown	Unknown	95258.5	27823.8	13103.9	28692.9	39357.8	24890.3	10801.5	27180	46990	25775.4	26099.2	15027.9
met_1300	377.265	17.027	24.883	195.75	Unknown	10-methylene-octadecanoic acid, [M-H+CH3COONa]1-; 10E-nonadecenoic acid, [M-H+CH3COONa]1-; 11Z-Heptadecenyl acetate, [M-H+CH3COONa]1-; 13-Cyclohexyltridecanoic acid, [M-H+CH3COONa]1-; 17-methyl-6Z-octadecenoic acid, [M-H+CH3COONa]1-; 18:1(12E)(11Me), [M-H+CH3COONa]1-; 18:1(13Z)(17Me), [M-H+CH3COONa]1-; 18:1(7Z)(17Me), [M-H+CH3COONa]1-; 19:1(11Z), [M-H+CH3COONa]1-; 19:1(12Z), [M-H+CH3COONa]1-; 19:…	155438	9699.06	26479.5	17018.3	28224.5	11677.2	15859.7	14401.9	8800.15	13008.5	16547.4	16548.5
met_1347	319.154	10.708	22.991	181.89	Unknown	Unknown	248337	25678.2	8180.03	25440.3	21462	30197	36751.1	44114.3	94270.6	11150.3	29154.5	35791.7
met_1373	697.456	16.352	35.005	271.58	Unknown	Unknown	25348	32014.4	13868.8	70668.7	38051.6	21317.9	9480.7	25963.1	48206.8	21373.2	18064.1	19857.1
met_1374	231.978	8.307	17.41	139.44	Unknown	Unknown	270097	7612.05	23635.3	79538.9	64996.6	33314	85752.9	16623.4	19842.9	26098.7	30905.6	52772.4
met_1378	445.351	18.635	28.604	224.06	Unknown	Unknown	216511	25931.8	18323.8	21918.9	62223.2	22923.3	11008.9	12770	13390.3	2100.55	6988.71	16615.3
met_1410	379.244	14.042	24.679	194.1	Unknown	Unknown	99894.9	24199.1	17531.5	33154.9	47695.7	22336.7	12946	19969.6	10876.8	18787.2	21711.8	24886.5
met_1416	338.237	17.126	23.711	187.21	Unknown	Unknown	14040.1	58236.2	50903.9	37915.2	72286.4	49501.7	35854.3	62991.7	36999.5	25623.1	29470.1	44326.5
met_1421	461.125	14.617	26.362	206.18	Unknown	Unknown	66771.6	43144.7	6563.74	29602.5	4829.45	5191.71	32777.2	39671.7	36897.3	22847.6	36370.5	28927.4
met_1431	265.147	10.552	27.63	220.69	Unknown	Ipomeamaronol, [M-H]1-	227262	20113.8	32076.4	17636.9	32967.8	31046.3	31506.1	10551	30510.5	28077.1	25715.6	65608.4
met_1435	121.029	1.386	18.565	155.97	Unknown	Unknown	34088	63800.7	32509	37945.5	43862.4	25583	31456.1	46884.2	43828.9	28059.4	30200.3	39126.7
met_1468	594.96	17.881	21.71	168.44	Unknown	Unknown	26993.6	46356.1	9777.06	17120.5	33657.5	31671.7	17807.4	45612.3	45815.5	21442.5	22812.3	20699.5
met_1495	521.378	18.816	29.739	232.01	Unknown	Unknown	156694	21681.6	29705.4	23188.8	11335.2	1311.31	28687.2	13354	23038.3	30423.3	22009.4	16720
met_1508	246.019	3.725	18.169	145.14	Unknown	Unknown	6932.38	7577.7	36830.3	36000.3	8999.48	6464.94	15111.1	93893.2	7998.16	15490.6	44617.6	34260.4
met_1554	561.334	17.985	29.977	233.45	Unknown	Unknown	72799.1	12156	23341.2	21149.9	23571.7	21795.5	27354.6	25324.7	21369.1	17255.5	24664.4	25200.2
met_1555	258.986	8.85	17.741	141.32	Unknown	Unknown	67213.7	22819.4	20467.8	94410	22911.6	21076	28418.2	22996.2	18839.4	26038	26260.5	22434
met_1590	431.226	15.705	25.313	198.31	Unknown	Unknown	198998	21537.1	31756.6	14189	12889.1	12782.2	20988.7	3945.02	21288.5	32355.2	9468.67	28054.6
met_1607	409.308	16.36	27.696	217.47	Unknown	28:7(n-6), [M-H]1-; N-oleoyl glutamine, [M-H]1-	188025	11572.6	7088.46	8110.79	15677.5	9268.27	12457.3	13323.9	13604.7	14509.7	9047.62	13439.8
met_1615	423.269	16.358	26.375	206.8	Unknown	Eicosanedioic acid, [M-H+CH3COONa]1-; PGF1a alcohol, [M-H+CH3COONa]1-	140441	24312.6	17477.8	9383.84	20961.4	10535.9	17253.2	13278.8	32460.3	11530	15912.3	11662.8
met_1616	246.019	3.097	18.148	144.97	Unknown	Unknown	18784.2	15935.2	36428.6	10564.7	8692.11	17797.8	42645.2	59915.7	9231.53	13745.6	26668.8	33944.5
met_1651	327.252	16.079	23.082	182.44	Unknown	Avocadene 1-acetate, [M-H]1-; Avocadene 2-acetate, [M-H]1-; Avocadene 4-acetate, [M-H]1-	43718.3	12810.9	8439.99	13655.7	23848.4	15042	12912.1	23058.7	11413.9	12388.8	11640.7	25814.1
met_1653	415.231	15.67	24.884	195.15	Unknown	Unknown	145749	15096.8	8720.21	12487.6	18787.8	5235.31	17059.3	12147.2	10999.1	7456.77	10119.1	13739.5
met_1676	253.104	15.136	19.424	155.05	Unknown	3-caproyl propionic acid, [M-H+CH3COONa]1-; 3-oxo-nonanoic acid, [M-H+CH3COONa]1-; 4-hydroperoxynonenal, [M-H+CH3COONa]1-; 4-n-valeryl butyric acid, [M-H+CH3COONa]1-; 6-propionyl n-caproic acid, [M-H+CH3COONa]1-; 7-methyl-3-oxooctanoic acid, [M-H+CH3COONa]1-; 7-methyl-4-oxo-octanoic acid, [M-H+CH3COONa]1-; 7-methyl-6-oxo-octanoic acid, [M-H+CH3COONa]1-; 8-oxo-nonanoic acid, [M-H+CH3COONa]1-; 9-hy…	18714.8	23552.2	11650.9	8203.1	18102.2	15863.3	5450.46	14117.8	19240.8	7756.62	11960.1	16626.1
met_1688	561.198	14.551	28.599	222.65	Unknown	Acevaltrate, [M-H+CH3COONa]1-	117819	22440.5	10626.6	5872.1	22640.5	5417.66	14359.8	12327.4	7826.18	14899.8	13687.7	23245.8
met_1695	457.182	13.477	26.375	206.34	Unknown	Unknown	518790	28089.5	38834.7	25798.6	40728.7	35623.7	25708.1	17054.6	27597.8	10044.6	20587.1	29435
met_1704	416.018	1.369	26.626	208.9	Unknown	Unknown	11849.5	31573.3	3728.91	30928	35636.8	22758	15608.2	20190.1	43875.8	9701.26	17314.6	25098.8
met_1707	465.099	13.245	26.878	210.19	Unknown	Unknown	53869.4	4737.13	21551.4	2889.94	13954.9	36160.7	7672.15	13873.5	7242.31	21052.7	12199.8	8676.4
met_1714	243.889	1.364	21.221	169.86	Unknown	Unknown	20332.3	23475	22838.6	27501.2	14138.7	22728	13905.2	27766.3	26447	19066.9	18414.5	34070.4
met_1737	311.167	11.9	27.963	221.79	Unknown	Unknown	265692	41163.2	36262	34499.5	33747.3	21960.2	13550.3	28167.3	18740.2	2312.18	23571.6	21057.3
met_1739	335.293	17.604	23.571	186.16	Unknown	(E)-3,7-Dimethyl-2,6-octadienyl dodecanoate, [M-H]1-; 11Z,14Z-Eicosadienyl acetate, [M-H]1-; 11Z,19-Eicosadienyl acetate, [M-H]1-; 13,16-docosadienoic acid, [M-H]1-; 13-Docosynoic acid, [M-H]1-; 22:2(3Z,16Z), [M-H]1-; 22:2(7Z,13Z), [M-H]1-; 22:2(7Z,15Z), [M-H]1-; 5,13-docosadienoic acid, [M-H]1-; 7,7-dimethyl-5Z,8Z-eicosadienoic acid, [M-H]1-	42744.5	173979	4686.73	9376.49	10802.1	228909	159126	168062	170229	5083.22	248553	179723
met_1741	403.261	15.94	27.177	213.47	Unknown	Unknown	71472.1	10982.3	13365.3	1452.77	10626.1	11723.2	4602.67	6309.36	7100.73	14473.6	9606.41	15378.8
met_1754	467.191	14.913	26.48	207.02	Unknown	Unknown	1.7888e+06	20877.3	197246	18671.3	364473	12493.4	159126	168062	19226	185971	5833.69	179723
met_1772	379.28	17.751	25.216	198.36	Unknown	(+)-16-methyl stearic acid, [M-H+CH3COONa]1-; 11-methyl-octadecanoic acid, [M-H+CH3COONa]1-; 12-methyl-octadecanoic acid, [M-H+CH3COONa]1-; 13-methyl-octadecanoic acid, [M-H+CH3COONa]1-; 14-methyl-octadecanoic acid, [M-H+CH3COONa]1-; 15-methyl-octadecanoic acid, [M-H+CH3COONa]1-; 17-methyl-octadecanoic acid, [M-H+CH3COONa]1-; 2-methyl-octadecanoic acid, [M-H+CH3COONa]1-; 3-Methyl-3-butenyl tetrad…	60163.9	9706.25	14704.6	6993.83	15295.1	11672	12724.3	6876.97	19800.1	9841.29	11624.1	16496.2
met_1775	659.542	16.714	34.129	265.04	Unknown	Unknown	36038.2	16527	8543.44	15514.9	14104.6	12315.9	25495.2	17600.3	18023.7	35421.4	21996.8	3017.43
met_1787	309.239	16.371	23.488	186.1	Unknown	Unknown	299385	6651.09	10575.3	33760	21129.7	23779.4	9457.08	14289.5	7639.67	10568.9	15272	17950.5
met_1794	265.147	10.607	36.748	294.02	Unknown	Ipomeamaronol, [M-H]1-	26822.5	19310.4	29517.6	21583.5	15714.4	42895	20716.7	30146.9	22376.4	15276.4	17510.5	6707.58
met_1799	573.487	15.697	31.816	247.73	Unknown	Mayolene-19, [M-H]1-	56987.4	6254.38	8614.01	10409.8	6515.74	10560.1	5854.76	19748.6	7094.45	14368.3	8462.75	5665.68
met_1801	415.172	12.829	24.905	195.32	Unknown	Unknown	80368.8	12582.2	5221.59	25479.8	11661.5	13913.9	14792.1	7746.6	18800.6	15202.4	11455.6	21718.9
met_1806	419.312	18.159	26.229	205.72	Unknown	Unknown	1.7888e+06	173979	197246	300977	13507.5	7111.51	159126	168062	170229	9012.92	248553	179723
met_1807	341.267	16.911	23.632	186.53	Unknown	Eicosanedioic acid, [M-H]1-; PGF1a alcohol, [M-H]1-	1.7888e+06	173979	20648.9	21413.4	364473	27806.8	159126	9025.32	170229	6619.47	248553	179723
met_1811	489.187	13.972	27.716	216.48	Unknown	Unknown	1.7888e+06	173979	15271.5	300977	17717.9	21575.8	17981.9	168062	6211.14	185971	248553	179723
met_1817	352.283	18.36	23.881	188.28	Unknown	N-oleoyl alanine, [M-H]1-; N-palmitoyl proline, [M-H]1-	1.7888e+06	2993.3	197246	8629.42	7676.17	4664.35	159126	168062	6023.12	185971	248553	179723
met_1846	265.147	11.218	26.206	209.24	Unknown	Ipomeamaronol, [M-H]1-	92170	5733.94	4460.83	9977.53	3511.34	16454.9	12304	6793.85	11122.3	32698	5774.46	17194.6
met_1851	293.177	13.507	29.762	236.74	Unknown	Unknown	220370	13816.3	20811.6	16582	15639.4	5351.6	8656.16	8323.09	12237	4257.72	7050.35	3509.73
met_33	293.177	17.881	21.414	169.93	Unknown	Unknown	1288146	340488	654623	375970	3474380	207703	213228	369955	4000856	3646486	32137	14864.7
met_267	321.209	18.752	22.458	177.6	Unknown	Unknown	688224	67659.6	190631	126125	71868.2	101505	581295	570573	414582	380373	142371	167084
met_299	957.968	17.37	32.017	246.96	Unknown	Unknown	284376	421239	354620	265480	323779	270432	257576	468647	467149	282463	271916	331222
met_344	729.62	17.434	36.07	279.65	Unknown	Unknown	3220015	109848	38728.9	39586.1	91261.2	12754.4	25873.9	23932.6	193717	24480.4	22574.3	54633.8
met_550	671.516	17.384	34.411	267.15	Unknown	Unknown	35589.1	166385	107871	33750.2	104529	44920.3	65100.2	89605.7	157795	63998	105268	65860.2
met_601	701.589	16.375	35.245	273.41	Unknown	Unknown	1565664	23313.6	17498.8	73518.9	38494.1	24470.8	25050.5	32662.1	20155.3	26625.8	7667.18	35189.2
met_633	433.189	16.348	24.964	195.52	Unknown	Unknown	1.7888e+06	89188.1	197246	79091.6	364473	228909	159126	60776.6	93193.8	185971	248553	179723
met_660	457.207	16.538	25.661	200.71	Unknown	Unknown	1.7888e+06	65462.1	197246	300977	127338	228909	159126	60960.1	83120.7	185971	248553	53311
met_696	447.267	17.977	26.686	208.91	Unknown	Unknown	1.7888e+06	189851	197246	300977	247526	228909	51688.6	109655	170229	185971	248553	179723
met_834	241.216	16.031	20.288	162.42	Unknown	(+)-12-methyl myristic acid, [M-H]1-; 1,3,5,7-Tetramethyldecyl formate, [M-H]1-; 10R-Methyldodecyl acetate, [M-H]1-; 11-methyl-tetradecanoic acid, [M-H]1-; 13:0(12Me,12Me), [M-H]1-; 2-methyl-tetradecanoic acid, [M-H]1-; 3,5-Dimethyltridecanoic acid, [M-H]1-; 3,7,11-trimethyl-dodecanoic acid, [M-H]1-; 3-Methylbutyl decanoate, [M-H]1-; 3-methyl-tetradecanoic acid, [M-H]1-; 4,12-dimethyl-tridecanoic…	1.7888e+06	173979	68364.3	91938.1	364473	228909	49835.1	168062	86602.2	185971	248553	127349
met_889	338.237	16.783	23.735	187.4	Unknown	Unknown	566248	68279.7	60490.8	63306.2	70936.6	36824.9	78191.3	133507	122036	64335.3	95063.6	50657.4
met_900	694.953	17.978	23.298	180.28	Unknown	Unknown	77701.6	98492	29172.9	102452	133548	77450.2	110655	38559.8	74398.6	171051	165226	62585.3
met_930	291.988	1.839	21.655	171.88	Unknown	Unknown	118062	229231	82064.7	151245	58104.6	222476	29907.6	34508.3	32742.4	60525	30221.7	62464.4
met_974	132.868	17.473	11.366	94.08	Unknown	Unknown	28955	29148.7	24795.2	176658	118314	102233	17199	24708.7	62123.8	46612.9	39750	46228.4
met_1048	802.581	18.386	38.109	295.03	Unknown	Unknown	601151	173979	197246	38796.4	364473	228909	8103.93	168062	10747.5	185971	38446.3	179723
met_1262	207.913	2.645	16.714	134.63	Unknown	Unknown	529518	37076.8	32546	56543.9	75720.6	39435.4	43538.5	68480.9	28325.2	30105.5	38504.8	37483.8
met_1325	459.222	17.364	25.902	202.58	Unknown	Unknown	4530.12	19628.9	9197.24	21355.1	9715.03	22701.5	17384.6	36794.4	62940.7	23547.6	15441.5	17786.7
met_1328	405.301	15.049	25.464	199.88	Unknown	Unknown	183622	11945.6	10110.6	66124.3	54590.5	45715.2	39360.2	9378.07	19407.6	23143.4	26154.2	24949.7
met_1428	520.381	13.702	29.655	231.36	Unknown	Unknown	1.7888e+06	173979	197246	39528.4	364473	228909	159126	11175.2	32220	185971	248553	16766.5
met_1462	744.95	18.212	24.171	186.85	Unknown	Unknown	108366	173979	197246	300977	364473	44833.1	22593.4	24830.7	170229	185971	248553	9969.01
met_1523	557.174	11.921	29.909	232.95	Unknown	Unknown	1.7888e+06	24279.9	197246	300977	364473	228909	25710.9	40827.4	71736.1	185971	248553	40613.2
met_1534	453.391	18.734	27.258	213.34	Unknown	Unknown	82062	24945.3	21541.9	16865.5	7303.78	14390.5	9532.78	14970.2	11853.7	13478.5	15390.3	25805
met_1587	455.139	11.138	26.792	209.64	Unknown	Unknown	1.7888e+06	14757.2	197246	300977	364473	35474.6	159126	57536.3	14949.8	185971	248553	11157.3
met_1662	368.239	17.377	24.877	195.87	Unknown	Unknown	1.7888e+06	29073.2	13814.9	300977	364473	228909	159126	6297.96	18363.1	7391.39	248553	179723
met_1678	299.185	16.972	21.505	170.5	Unknown	Tetranor-PGF1alpha, [M-H]1-	33348.6	10061	15725.8	28375.5	17347.4	12583.2	17396.6	12495	15057.9	28467.2	9371.34	11985.3
met_1740	368.233	16.615	25.72	202.57	Unknown	Unknown	74897	22709.5	7472.35	27880.2	10379.9	20659.7	15026.8	13020.2	12728.9	10825	25680.6	15897
met_1747	265.147	10.597	21.798	173.79	Unknown	Ipomeamaronol, [M-H]1-	1.7888e+06	37242.6	197246	16756.2	364473	228909	17366	168062	5852.05	185971	248553	179723
met_1750	309.999	2.975	19.743	156.17	Unknown	Unknown	1.7888e+06	13409.4	14851.8	300977	364473	228909	9669.76	168062	10502.9	185971	248553	13610.3
met_1796	430.971	17.685	19.962	156.07	Unknown	Unknown	16070.5	14521	6867.31	57969.6	38398.6	13511.9	12478.5	11702.3	17859.9	16025	25794.9	66285.1
met_1841	265.147	11.409	27.211	217.32	Unknown	Ipomeamaronol, [M-H]1-	1.7888e+06	173979	17682	300977	364473	13547	7695.16	6951.31	9432.33	185971	248553	179723
met_1845	293.178	13.647	25.17	199.98	Unknown	Unknown	181084	15653.3	19115	14698.3	15951.8	3197.15	1701.07	12802	13053.5	3759.85	2263.72	5491.73
met_1847	265.147	11.11	26.718	213.35	Unknown	Ipomeamaronol, [M-H]1-	98125.2	7598.64	8668.23	11109.5	11243.1	10174.4	6651.48	7869.52	6508.16	21427	2851.84	17125.2
met_118	130.944	17.714	35.524	297.74	Unknown	Unknown	1384660	173979	3976481	300977	1833035	228909	159126	1092449	170229	185971	2588039	179723
met_136	407.185	13.051	26.451	207.66	Unknown	docebenone, [M-H+CH3COONa]1-	1.7888e+06	752241	1379892	300977	364473	1091315	159126	738378	170229	185971	248553	645502
met_756	322.212	15.695	22.505	177.95	Unknown	Unknown	1.7888e+06	125760	95687.1	300977	364473	78041.5	159126	80484.8	170229	185971	248553	139850
met_758	844.628	18.365	39.109	302.57	Unknown	Unknown	1.7888e+06	30091.5	20585.5	168825	364473	228909	159126	168062	12945.6	16466.9	248553	179723
met_928	666.055	14.653	32.603	253.06	Unknown	Unknown	105963	23679.6	197246	300977	364473	228909	159126	168062	170229	185971	248553	23134.7
met_1029	459.323	17.511	30.094	235.6	Unknown	Unknown	32034	29137.8	197246	20989.2	364473	228909	159126	168062	170229	185971	248553	20518.4
met_1529	781.414	18.297	35.021	271.15	Unknown	Unknown	50898.2	28445.4	14271.1	42954.9	32173.6	21230.5	20288.3	18983.7	29736.1	23402.4	28413.2	25519.5
met_1708	315.18	16.908	22.016	174.21	Unknown	2,3,4,5-tetranor-thromboxane B1, [M-H]1-	51054.5	11277.7	15941.5	13245.1	364473	228909	159126	168062	11510.6	185971	248553	179723
met_1711	397.329	18.295	25.548	200.67	Unknown	Axillarenic acid, [M-H]1-; Tetracosanedioic acid, [M-H]1-	22685.4	18420.2	197246	300977	23657.3	228909	159126	18083.2	170229	185971	5837.27	179723
met_1793	497.324	16.337	28.614	223.44	Unknown	Unknown	8699.56	23621.2	7153.98	19783	19442.2	17539.9	7850.12	16729.3	32450.8	26620.8	8405.56	16275.6
met_1815	415.318	16.874	27.117	212.79	Unknown	Unknown	46768.5	9137.73	5922.72	8519.77	18110.4	12019.7	16333.9	14734.4	9167.05	9611.97	9752.15	11823.5
